# Supplementary material for: Mixed‐stock analysis using Rapture genotyping to evaluate stock‐specific exploitation of a walleye population despite weak genetic structure
Source: Evol Appl. 2021 Mar 30;14(5):1403–20. doi: 10.1111/eva.13209 (PMC8127713; doi:10.1111/eva.13209)
Supplement: Supplementary file 3 — Table S2 [file EVA-14-1403-s003.csv]

Locus	Num_alleles	Eff_num_alleles	Ho	Gis	Gst
4	4	1.275	0.232	-0.055	0.003
6	3	1.086	0.082	-0.017	0.005
8	2	1.033	0.034	-0.027	0.011
13	2	1.003	0.003	0.006	-0.006
17	2	1.077	0.063	0.14	0.019
21	2	1.106	0.102	-0.047	-0.005
22	3	1.895	0.485	-0.005	0.012
33	7	2.075	0.589	-0.114	0.006
34	3	1.22	0.166	0.102	-0.01
46	7	1.253	0.203	0.017	0.006
50	4	1.975	0.535	-0.061	0.002
58	2	1.151	0.117	0.13	-0.007
65	5	1.155	0.146	-0.065	0.01
79	3	1.149	0.105	0.214	-0.014
80	3	1.447	0.318	-0.012	0.008
91	3	1.159	0.14	0.004	0.006
92	6	3.048	0.709	-0.031	0.008
104	1	1	0	---	---
112	2	1.014	0.015	-0.015	0.009
126	4	1.466	0.298	0.081	-0.01
127	7	1.498	0.37	-0.087	-0.004
132	7	1.283	0.183	0.193	0.003
140	4	1.576	0.364	0.025	0.018
141	5	1.967	0.546	-0.09	0.01
145	3	1.232	0.186	0.034	0.012
146	3	1.084	0.082	-0.035	0.005
151	6	1.464	0.305	0.056	-0.004
152	5	2.057	0.559	-0.066	-0.008
160	19	4.982	0.803	0.025	-0.002
165	4	1.554	0.395	-0.087	-0.006
170	1	1	0	---	---
174	7	3.045	0.699	-0.013	0.017
176	3	1.202	0.146	0.15	0.005
182	4	2.571	0.697	-0.118	-0.004
183	11	2.325	0.436	0.26	0
187	4	1.084	0.082	-0.037	0.001
189	6	2.603	0.657	-0.036	-0.002
190	8	2.513	0.644	-0.047	0.002
198	5	1.48	0.295	0.114	-0.012
201	4	1.317	0.259	-0.056	0
214	4	2.033	0.53	-0.023	0.017
216	10	2.154	0.582	-0.062	0.015
231	2	1.057	0.057	-0.026	-0.002
238	5	2.029	0.509	0.016	0.009
251	2	1.129	0.112	0.038	-0.008
253	3	1.013	0.013	0.002	-0.005
269	4	1.691	0.483	-0.161	0.01
275	3	1.753	0.455	-0.039	0.007
276	5	2.862	0.697	-0.046	0.019
282	5	1.444	0.342	-0.089	0
290	2	1.118	0.113	-0.052	-0.006
296	2	1.11	0.109	-0.076	0.019
297	6	1.66	0.424	-0.045	0.007
299	4	1.637	0.405	-0.021	0.011
302	7	1.15	0.132	0.021	-0.012
309	2	1.175	0.163	-0.079	-0.008
316	4	1.162	0.146	-0.029	0.003
318	4	1.962	0.528	-0.058	0.009
319	7	2.624	0.618	0.028	0.017
322	5	1.714	0.448	-0.055	0.005
324	4	2.848	0.668	-0.007	0.007
325	6	1.122	0.094	0.16	0
341	4	1.276	0.215	0.027	0.01
345	6	2.861	0.65	0.029	0.004
347	7	2.915	0.602	0.111	0.01
355	7	1.97	0.484	0.037	0.007
358	3	1.667	0.405	0.008	0.001
359	5	1.208	0.159	0.103	-0.006
362	3	1.026	0.026	-0.009	-0.001
365	3	1.263	0.219	-0.031	0.029
366	4	1.141	0.128	-0.011	-0.006
367	3	1.431	0.329	-0.072	0.018
371	8	1.398	0.316	-0.087	0.007
374	3	1.873	0.465	0.022	0.014
377	3	1.641	0.442	-0.11	-0.002
385	3	1.007	0.007	0.004	-0.005
396	3	1.046	0.033	0.273	-0.01
398	2	1.076	0.076	-0.046	0.009
417	3	1.904	0.489	-0.009	0.013
418	4	1.599	0.402	-0.052	0.002
430	2	1.109	0.106	-0.053	-0.001
432	7	1.418	0.308	-0.025	0.016
433	2	1.828	0.526	-0.14	0.008
438	3	1.011	0.011	0.008	-0.01
439	4	1.441	0.319	-0.021	-0.006
449	8	1.557	0.393	-0.079	-0.001
451	5	2.15	0.613	-0.122	-0.006
452	2	1.972	0.501	0.008	-0.007
458	1	1	0	---	---
461	4	2.186	0.607	-0.097	-0.003
467	5	1.632	0.421	-0.062	-0.002
469	3	1.595	0.409	-0.075	0.007
473	3	1.062	0.058	0.032	0.014
474	6	2.805	0.657	0.003	-0.001
475	2	1.113	0.077	0.27	0
478	2	1.891	0.517	-0.078	-0.002
479	2	1.971	0.507	-0.009	-0.004
480	6	2.018	0.543	-0.055	0.015
489	2	1.765	0.439	0.007	0.019
498	6	1.166	0.151	-0.036	0.007
506	5	1.262	0.183	0.145	0.013
507	2	1.941	0.511	-0.031	-0.002
515	3	1.245	0.195	0.029	-0.005
516	3	1.222	0.179	0.034	0
517	2	1.053	0.052	-0.019	-0.005
521	7	1.738	0.406	0.066	0.012
525	4	2.145	0.601	-0.105	0.011
531	2	1.032	0.027	0.139	0.006
534	1	1	0	---	---
545	3	1.048	0.047	-0.022	0.005
551	2	1.203	0.159	0.074	-0.004
556	8	2.041	0.522	0.002	0.003
566	4	1.261	0.219	-0.033	0.038
567	3	1.51	0.379	-0.102	-0.004
573	2	1.696	0.416	0.007	0.002
576	2	1.029	0.03	-0.03	0.075
578	5	1.488	0.287	0.148	0.008
582	2	1.073	0.07	-0.01	0.002
585	3	1.215	0.184	-0.02	0.004
591	2	1.778	0.419	0.061	-0.006
595	4	1.196	0.174	-0.043	0.005
601	2	1.031	0.033	-0.07	0.052
606	2	1.915	0.568	-0.167	0.006
608	4	1.734	0.454	-0.051	-0.004
626	2	1.124	0.113	-0.002	0.003
630	4	1.022	0.022	-0.006	-0.001
631	5	1.744	0.43	0.015	-0.003
637	3	1.083	0.081	-0.039	0.002
638	6	1.804	0.483	-0.064	0.025
640	3	1.028	0.025	0.083	-0.008
647	3	1.654	0.409	-0.015	-0.006
648	3	1.394	0.226	0.22	-0.006
649	4	2.178	0.585	-0.06	0.003
651	2	1.657	0.435	-0.078	0.006
653	5	2.76	0.633	0.031	0.026
660	8	1.613	0.383	0.012	-0.013
665	5	2.111	0.57	-0.063	-0.006
671	2	1.001	0.001	0.015	-0.013
689	8	1.226	0.169	0.101	-0.008
691	3	1.703	0.464	-0.103	-0.002
693	9	2.538	0.577	0.069	0.013
696	7	1.196	0.157	0.065	-0.005
698	3	1.756	0.398	0.095	0.008
703	3	1.128	0.101	0.137	0.01
720	5	1.639	0.432	-0.085	0.001
723	11	1.714	0.44	-0.029	0.014
733	4	2.154	0.631	-0.157	-0.002
734	1	1	0	---	---
735	7	2.437	0.611	-0.015	0.02
740	4	1.523	0.381	-0.089	-0.001
741	3	1.786	0.423	0.062	-0.013
744	4	1.662	0.301	0.262	-0.003
746	3	1.222	0.193	-0.044	-0.004
747	7	1.215	0.177	0.023	0.014
758	5	1.227	0.2	-0.06	0.002
766	2	1.84	0.488	-0.046	0.05
794	2	1.425	0.314	-0.031	-0.005
796	2	1.587	0.348	0.079	-0.001
800	5	1.21	0.185	-0.046	0.003
804	3	2.027	0.603	-0.167	-0.003
808	5	2.051	0.524	0	0.006
841	3	1.084	0.067	0.156	0.011
845	14	2.086	0.534	-0.002	-0.004
856	2	1.237	0.212	-0.085	0.02
859	3	1.759	0.392	0.111	0.025
860	2	1.039	0.039	-0.015	-0.002
893	4	1.15	0.14	-0.056	-0.008
894	3	1.206	0.185	-0.062	-0.011
897	4	2.596	0.69	-0.101	0.003
900	5	1.166	0.137	0.058	0.01
913	3	1.815	0.527	-0.154	0.017
917	2	1.178	0.163	-0.061	0.013
918	7	3.31	0.749	-0.052	0.004
921	3	1.077	0.076	-0.034	0.005
930	2	1.11	0.103	-0.011	0.012
931	8	2.232	0.58	-0.028	0.011
932	3	1.798	0.469	-0.036	0.004
935	5	2.861	0.762	-0.149	-0.002
939	5	1.814	0.46	-0.007	-0.007
940	3	1.041	0.041	-0.024	0.006
947	3	1.915	0.544	-0.118	0.009
949	3	1.326	0.238	0.049	0.003
950	2	1.02	0.017	0.174	0.008
974	2	1.01	0.011	-0.019	0.015
975	5	1.767	0.459	-0.036	0.002
977	2	1.666	0.409	-0.003	-0.003
998	6	1.845	0.492	-0.051	-0.004
1001	3	1.813	0.48	-0.05	-0.004
1003	3	1.645	0.419	-0.05	-0.007
1028	2	1.072	0.06	0.124	-0.006
1029	5	1.746	0.456	-0.047	-0.003
1033	2	1.425	0.323	-0.063	-0.003
1035	3	1.833	0.514	-0.112	0.028
1042	6	1.999	0.485	0.054	0.017
1044	5	2.717	0.659	-0.019	0.008
1048	3	1.085	0.082	-0.033	-0.002
1054	2	1.028	0.028	-0.007	-0.005
1059	15	2.407	0.616	-0.031	-0.001
1081	3	1.021	0.021	-0.006	0
1095	3	1.083	0.075	0.051	0.014
1099	3	1.289	0.199	0.134	-0.008
1100	4	1.849	0.53	-0.134	-0.005
1112	7	1.391	0.28	0.024	0.015
1113	3	1.582	0.395	-0.052	-0.009
1134	3	1.986	0.566	-0.121	0.018
1136	6	1.942	0.526	-0.064	0.019
1137	2	1.002	0.002	0.007	-0.007
1138	3	1.936	0.519	-0.054	0.018
1142	5	1.398	0.317	-0.093	-0.002
1144	6	1.1	0.096	-0.036	-0.001
1148	5	2.153	0.566	-0.035	0.015
1153	6	1.628	0.375	0.048	0.029
1155	4	1.062	0.061	-0.022	-0.004
1158	2	1.939	0.506	-0.023	0.003
1162	5	1.681	0.466	-0.13	0.02
1164	3	1.104	0.096	0.007	-0.007
1178	2	1.014	0.01	0.276	-0.001
1188	5	2.193	0.568	-0.023	0.01
1193	4	1.669	0.437	-0.071	0.003
1201	3	1.346	0.258	0.016	-0.007
1204	2	1.121	0.112	-0.018	0.001
1217	1	1	0	---	---
1219	2	1.413	0.314	-0.054	0.001
1224	3	1.021	0.022	-0.006	-0.002
1230	2	1.836	0.468	-0.007	0.004
1232	2	1.154	0.139	-0.021	0
1234	1	1	0	---	---
1235	2	1.57	0.419	-0.134	-0.006
1239	3	1.38	0.267	0.057	-0.018
1241	2	1.737	0.513	-0.189	0.02
1253	2	1.041	0.04	0.02	0.008
1254	3	1.947	0.528	-0.064	0.019
1256	2	1.058	0.058	-0.022	-0.005
1261	5	1.387	0.209	0.276	-0.008
1267	6	1.993	0.461	0.1	-0.004
1285	5	1.394	0.303	-0.052	0.004
1288	2	1.816	0.506	-0.106	-0.005
1290	4	1.407	0.322	-0.088	-0.001
1312	6	1.09	0.077	0.095	0.012
1314	5	1.081	0.077	-0.003	0.001
1316	4	1.274	0.221	-0.006	-0.003
1317	2	1.92	0.506	-0.037	0.024
1322	4	1.142	0.133	-0.054	0.005
1339	6	1.417	0.315	-0.048	-0.002
1345	2	1.242	0.216	-0.089	0.018
1349	6	1.897	0.47	0.034	0.025
1357	9	4.237	0.766	0.022	-0.002
1360	6	1.334	0.192	0.256	0.02
1368	6	1.268	0.242	-0.127	0.005
1370	4	1.619	0.403	-0.032	-0.009
1372	2	1.043	0.044	-0.034	0.013
1376	3	1.775	0.477	-0.072	-0.003
1379	1	1	0	---	---
1385	4	2.617	0.683	-0.078	0.007
1390	3	2.444	0.66	-0.095	0.009
1391	7	3.416	0.706	0.026	0.014
1395	4	2.309	0.572	0.014	-0.003
1396	4	1.093	0.088	-0.021	0.011
1397	5	2.145	0.509	0.069	0.014
1405	3	1.265	0.213	0.004	0
1408	4	1.986	0.537	-0.061	0.001
1411	4	1.34	0.272	-0.049	0.007
1415	3	1.059	0.058	-0.017	-0.009
1421	3	1.323	0.256	-0.018	0.024
1429	1	1	0	---	---
1453	2	1.305	0.255	-0.068	0.006
1460	2	1.869	0.511	-0.08	0.001
1479	4	1.239	0.209	-0.064	-0.006
1494	1	1	0	---	---
1507	3	1.05	0.05	-0.024	0.003
1513	4	1.175	0.156	-0.029	-0.004
1518	2	1.843	0.484	-0.037	0.023
1523	4	1.366	0.328	-0.203	0.076
1530	5	1.636	0.281	0.298	0.01
1535	5	3.037	0.71	-0.032	0.012
1537	2	1.65	0.411	-0.023	0.01
1545	5	1.229	0.184	0.036	0.01
1547	4	2.469	0.581	0.045	0.023
1569	5	1.277	0.112	0.501	0.027
1572	7	3.248	0.738	-0.044	0.005
1573	4	1.259	0.226	-0.08	-0.004
1575	2	1.03	0.03	-0.01	-0.003
1593	6	1.998	0.416	0.187	-0.005
1595	3	1.592	0.382	-0.008	0.014
1600	4	1.341	0.282	-0.091	0.008
1608	3	1.076	0.078	-0.079	0.04
1609	6	2.351	0.646	-0.103	0.006
1611	2	1.221	0.194	-0.055	0.007
1616	6	2.651	0.606	0.049	0.003
1668	7	2.559	0.607	0.043	0.032
1688	4	1.132	0.127	-0.067	0.007
1698	4	1.117	0.113	-0.06	0.015
1699	4	1.168	0.136	0.076	0.004
1707	1	1	0	---	---
1712	3	1.806	0.515	-0.133	0.016
1724	2	1.031	0.031	-0.014	-0.001
1726	2	1.002	0.002	0.009	-0.008
1729	2	1.294	0.25	-0.08	-0.003
1750	2	1.034	0.035	-0.034	0.018
1752	4	2.117	0.56	-0.041	0.015
1756	6	2.367	0.603	-0.024	0.006
1761	2	1.67	0.312	0.241	-0.004
1764	3	1.254	0.219	-0.06	0.01
1766	7	1.379	0.276	0.019	0.002
1767	4	2.491	0.62	-0.006	-0.001
1769	2	1.047	0.048	-0.036	0.014
1772	2	1.068	0.055	0.162	-0.004
1775	4	1.235	0.204	-0.052	-0.002
1781	2	1.725	0.424	0.01	0.011
1783	3	1.889	0.572	-0.198	0.021
1793	3	1.434	0.299	0.035	0.006
1795	4	1.216	0.189	-0.046	-0.002
1803	9	1.868	0.529	-0.115	0.035
1810	4	1.877	0.54	-0.135	-0.002
1813	4	2.285	0.592	-0.033	0.017
1814	2	1.006	0.006	0.006	-0.007
1816	2	1.059	0.059	-0.036	0.007
1821	3	2.215	0.589	-0.054	0.006
1832	5	2.029	0.58	-0.122	0.015
1834	7	1.998	0.552	-0.082	0.019
1837	9	2.762	0.648	0.01	0.004
1841	2	1.508	0.378	-0.102	0.009
1850	2	1.003	0.003	0.005	-0.005
1857	6	2.031	0.533	-0.027	-0.002
1877	2	1.014	0.014	-0.001	-0.004
1894	2	1.234	0.204	-0.057	-0.012
1900	3	1.229	0.18	0.053	0.002
1903	5	1.1	0.086	0.074	-0.002
1914	3	1.032	0.033	-0.018	0.007
1930	2	1.969	0.542	-0.081	-0.002
1934	3	1.113	0.104	-0.003	-0.001
1941	6	1.988	0.519	-0.02	0.004
1949	4	1.26	0.19	0.098	0.011
1950	5	1.372	0.287	-0.038	0.012
1954	5	2.292	0.602	-0.047	0.012
1956	7	1.493	0.275	0.187	0.005
1977	4	1.525	0.344	0.023	0.015
1983	2	1.169	0.152	-0.026	-0.009
1986	5	1.364	0.275	-0.011	-0.003
1994	4	1.305	0.248	-0.038	0.012
1999	2	1.373	0.29	-0.047	0.03
2005	5	1.623	0.381	0.028	0.004
2006	7	2.419	0.593	0.011	0.013
2008	2	1.026	0.021	0.184	-0.004
2012	3	2.078	0.657	-0.242	0.02
2019	4	1.276	0.203	0.08	0.007
2028	4	1.064	0.062	-0.019	-0.005
2030	2	1.118	0.108	0.001	-0.015
2038	4	1.595	0.313	0.181	0.015
2041	3	1.025	0.02	0.204	-0.002
2052	3	1.857	0.485	-0.031	-0.006
2057	3	1.346	0.212	0.2	-0.006
2063	2	1.03	0.031	-0.034	0.019
2067	4	1.083	0.079	-0.017	0.012
2072	3	1.048	0.024	0.497	0.045
2077	4	2.283	0.598	-0.043	0.009
2078	2	1.012	0.013	-0.003	-0.001
2079	8	1.197	0.166	0.018	-0.004
2083	3	1.585	0.392	-0.043	0.004
2096	2	1.027	0.027	-0.019	0.007
2103	5	1.685	0.431	-0.04	0.013
2117	8	1.448	0.31	0.02	0.006
2119	3	1.068	0.06	0.073	-0.008
2122	2	1.007	0.007	0.006	-0.008
2127	5	1.457	0.33	-0.033	0.002
2137	7	1.967	0.589	-0.178	0.049
2146	4	1.855	0.495	-0.052	-0.002
2149	6	1.237	0.195	0.003	0.001
2153	2	1.145	0.135	-0.048	0.004
2160	5	1.581	0.41	-0.096	0.004
2166	3	1.029	0.029	-0.02	0.009
2183	4	1.102	0.088	0.063	0.105
2185	7	2.639	0.696	-0.095	0.015
2186	2	1.005	0.005	0.006	-0.006
2192	2	1.927	0.481	0.019	0.004
2194	2	1.027	0.029	-0.078	0.06
2199	5	1.231	0.158	0.175	0.009
2216	4	1.063	0.064	-0.048	0.018
2218	7	2.032	0.582	-0.126	-0.006
2219	2	1.212	0.15	0.16	0.005
2222	3	1.167	0.146	0.002	0.006
2223	3	2.379	0.563	0.051	0.021
2226	2	1.008	0.008	-0.005	0.003
2229	4	1.223	0.18	0.029	0.017
2239	6	1.678	0.406	0.021	0.019
2246	6	1.059	0.052	0.091	-0.001
2249	4	2.082	0.552	-0.042	0.012
2251	5	2.016	0.571	-0.112	0.006
2252	2	1.76	0.461	-0.048	0.045
2257	4	1.586	0.384	-0.018	0.002
2260	3	1.853	0.508	-0.085	0.014
2267	5	1.981	0.423	0.167	0.007
2268	3	1.132	0.128	-0.079	0.016
2274	2	1.976	0.65	-0.295	-0.003
2278	3	1.093	0.08	0.081	0.006
2279	2	1.047	0.047	-0.025	0.003
2282	5	1.426	0.306	-0.003	0.006
2289	9	2.368	0.564	0.047	0.008
2299	4	1.635	0.424	-0.07	0.019
2301	4	1.089	0.08	0.048	-0.009
2307	1	1	0	---	---
2310	3	1.96	0.523	-0.048	0.007
2312	3	1.404	0.313	-0.066	0.004
2318	5	2.393	0.621	-0.046	0.007
2320	4	1.261	0.206	0.022	0.013
2323	2	1.756	0.442	-0.005	0.007
2327	17	1.633	0.412	-0.037	0.002
2333	2	1.915	0.514	-0.055	0.017
2340	5	1.141	0.13	-0.037	-0.001
2350	2	1.031	0.031	-0.015	0.001
2354	4	1.467	0.352	-0.087	0.021
2382	5	1.159	0.142	-0.016	0.013
2385	6	1.557	0.333	0.09	0.004
2389	2	1.209	0.184	-0.046	0.011
2391	4	1.243	0.202	-0.006	0
2403	3	1.074	0.073	-0.034	0.001
2406	4	1.146	0.125	0.038	0.028
2408	3	1.374	0.3	-0.081	0.013
2417	6	1.289	0.238	-0.038	0
2419	4	1.406	0.307	-0.041	0
2426	5	1.955	0.58	-0.166	-0.001
2432	2	1.004	0.005	0.007	-0.007
2436	2	1.962	0.512	-0.025	0
2439	3	1.539	0.369	-0.035	-0.006
2442	3	1.083	0.068	0.128	0.014
2455	5	1.974	0.627	-0.248	0.004
2456	4	1.458	0.336	-0.05	0.009
2458	6	1.35	0.239	0.103	-0.004
2460	7	1.397	0.314	-0.085	0.011
2465	5	2.014	0.56	-0.09	-0.005
2475	2	1.103	0.1	-0.055	0.003
2476	5	2.455	0.585	0.035	0.006
2477	4	2.192	0.54	0.028	0.031
2481	5	1.5	0.38	-0.12	0.017
2482	7	1.868	0.479	-0.01	0.004
2490	2	1.003	0.003	0.005	-0.005
2492	4	1.716	0.483	-0.137	0.017
2494	3	1.631	0.409	-0.037	-0.01
2503	2	1.051	0.045	0.09	-0.007
2506	2	1.578	0.358	0.042	0.004
2513	2	1.003	0.003	0.006	-0.005
2514	1	1	0	---	---
2517	4	1.58	0.37	0.013	0.006
2519	5	1.128	0.108	0.073	0.001
2524	7	1.354	0.271	-0.016	0.022
2531	3	1.133	0.126	-0.048	0
2535	2	1.91	0.527	-0.087	0.01
2536	5	2.917	0.665	0.013	0.004
2549	4	2.181	0.598	-0.082	0.001
2553	4	1.051	0.045	0.082	0.003
2558	4	1.065	0.065	-0.036	0.07
2559	5	1.183	0.165	-0.039	0.004
2563	1	1	0	---	---
2566	2	1.449	0.366	-0.163	0.005
2569	2	1.029	0.029	-0.012	-0.001
2572	5	1.632	0.535	-0.362	0.035
2593	7	1.823	0.433	0.061	0.003
2616	4	1.352	0.289	-0.09	0.001
2617	3	1.14	0.133	-0.051	0.011
2637	6	1.26	0.215	-0.017	0.014
2642	3	1.078	0.069	0.071	-0.007
2648	3	1.082	0.08	-0.032	-0.006
2655	4	1.282	0.224	0.003	0.008
2662	6	2.91	0.607	0.102	0.045
2663	5	1.937	0.556	-0.13	0.031
2678	2	1.241	0.147	0.264	0.01
2679	2	1.82	0.54	-0.179	0.004
2697	2	1.442	0.318	-0.015	-0.006
2701	4	1.131	0.126	-0.066	0.022
2711	2	1.664	0.281	0.316	0.024
2728	3	1.447	0.343	-0.091	-0.001
2731	2	1.122	0.118	-0.063	0.002
2737	3	1.847	0.481	-0.029	-0.001
2738	2	1.222	0.179	0.038	0.008
2745	2	1.007	0.007	0	-0.002
2746	4	1.83	0.492	-0.065	-0.008
2749	2	1.003	0.003	0.005	-0.005
2754	4	1.512	0.341	0.014	-0.002
2758	4	1.771	0.469	-0.057	-0.005
2759	2	1.428	0.314	-0.029	-0.005
2764	4	1.11	0.098	0.037	-0.014
2765	5	1.51	0.336	0.026	-0.006
2769	2	1.092	0.095	-0.108	0.055
2772	2	1.041	0.041	-0.026	0.007
2773	2	1.111	0.11	-0.075	0.018
2779	2	1.579	0.427	-0.143	-0.009
2781	4	1.133	0.101	0.155	-0.016
2786	3	2.283	0.634	-0.108	0.005
2788	5	1.149	0.133	-0.005	0.013
2791	3	1.541	0.389	-0.087	0.01
2794	3	1.455	0.271	0.153	0.044
2808	2	1.854	0.48	-0.023	0.002
2810	2	1.174	0.161	-0.067	0.005
2811	4	1.174	0.149	0.011	0.029
2814	3	1.022	0.021	0.044	0.034
2818	3	1.109	0.104	-0.036	-0.006
2831	4	2.003	0.589	-0.155	0
2834	6	2.088	0.553	-0.04	0.006
2835	3	1.314	0.246	-0.006	0.002
2842	2	1.249	0.217	-0.068	0
2864	6	1.993	0.588	-0.157	0.015
2867	4	1.17	0.139	0.068	-0.007
2868	3	1.275	0.223	-0.014	0.027
2877	5	1.59	0.378	0.002	0.027
2879	5	2.219	0.592	-0.054	0.006
2883	6	1.654	0.335	0.173	0.003
2884	8	2.07	0.588	-0.117	0.004
2896	4	1.805	0.424	0.07	-0.001
2898	5	3.385	0.694	0.04	0.005
2903	3	1.083	0.08	-0.031	-0.001
2909	2	1.406	0.304	-0.031	0.013
2912	4	1.925	0.573	-0.17	-0.008
2922	3	1.163	0.154	-0.078	0.005
2943	4	1.96	0.539	-0.078	0.038
2945	3	1.3	0.251	-0.065	0.012
2948	5	1.262	0.235	-0.114	0.073
2949	3	1.673	0.413	-0.007	0.005
2957	3	1.024	0.008	0.679	0.002
2958	12	1.306	0.227	0.063	0.011
2980	3	1.022	0.022	-0.012	0.005
2989	5	1.29	0.247	-0.075	-0.002
2995	3	1.016	0.017	-0.004	0
2997	4	1.189	0.165	-0.017	-0.004
3000	4	1.157	0.145	-0.046	0.011
3011	3	1.082	0.08	-0.036	0.001
3015	2	1.615	0.422	-0.089	0.026
3022	4	1.815	0.521	-0.141	0.015
3028	4	1.582	0.376	0	-0.003
3040	3	2.045	0.549	-0.052	0.011
3045	9	1.581	0.358	0.049	0.011
3054	2	1.941	0.525	-0.063	0.006
3055	4	1.427	0.312	-0.024	-0.006
3058	3	1.488	0.318	0.053	0.003
3060	6	2.207	0.594	-0.063	0.022
3064	2	1.085	0.076	0.041	-0.004
3066	4	1.426	0.31	-0.016	0.008
3072	3	1.875	0.484	-0.018	0.018
3081	2	1.137	0.109	0.114	-0.007
3094	3	1.44	0.365	-0.175	0.014
3106	3	1.606	0.413	-0.073	-0.006
3113	8	1.196	0.175	-0.048	0.006
3119	4	1.014	0.014	0.002	-0.005
3129	6	1.924	0.412	0.161	0.011
3145	5	1.94	0.525	-0.051	-0.001
3153	7	1.524	0.375	-0.071	0.013
3154	2	1.559	0.385	-0.054	0.007
3181	4	1.128	0.104	0.109	0.012
3200	9	1.693	0.437	-0.048	0.003
3205	3	1.124	0.116	-0.025	-0.002
3215	4	1.155	0.147	-0.078	0.019
3219	6	1.478	0.38	-0.156	0.015
3234	4	1.343	0.228	0.131	0.003
3241	7	1.33	0.242	0.047	0.015
3243	4	2.286	0.587	-0.023	0.023
3245	4	1.463	0.34	-0.054	0.008
3246	3	2.02	0.492	0.048	0.008
3254	7	1.461	0.318	0.013	0.005
3257	2	1.081	0.07	0.079	0
3259	1	1	0	---	---
3262	6	1.112	0.085	0.177	0
3271	2	1.96	0.512	-0.024	0.002
3274	12	1.665	0.415	-0.018	0.009
3285	4	1.242	0.18	0.098	0.019
3289	5	1.589	0.362	0.042	-0.001
3292	2	1.207	0.172	0.02	-0.007
3310	3	1.355	0.255	0.046	-0.002
3323	3	1.855	0.526	-0.122	0.034
3324	2	1.444	0.327	-0.043	-0.009
3328	4	1.337	0.28	-0.09	0.002
3330	3	1.569	0.444	-0.202	0.014
3337	3	1.372	0.278	-0.006	0.006
3338	3	1.436	0.323	-0.045	0
3351	7	1.184	0.16	-0.003	-0.007
3354	4	1.19	0.135	0.175	0.002
3363	3	1.148	0.139	-0.048	0.022
3366	2	1.131	0.124	-0.045	0.011
3370	8	2.057	0.526	-0.001	0.005
3375	12	2.925	0.607	0.101	0.009
3376	16	3.704	0.797	-0.058	0
3382	4	3.507	0.69	0.062	0.014
3383	6	1.16	0.14	0.002	0.015
3391	2	1.002	0.003	0.006	-0.005
3398	5	1.452	0.342	-0.076	0.008
3400	7	1.738	0.393	0.102	0.032
3406	5	1.517	0.336	0.035	0.002
3409	6	1.375	0.304	-0.088	0.003
3410	3	1.665	0.421	-0.034	0.024
3413	8	1.893	0.526	-0.095	0.008
3419	2	1.059	0.059	-0.045	0.016
3425	2	1.011	0.011	-0.022	0.018
3426	9	1.94	0.644	-0.309	0.003
3436	6	1.05	0.034	0.299	-0.005
3437	3	1.16	0.145	-0.03	0.005
3439	2	1.856	0.54	-0.15	0.001
3448	6	1.518	0.373	-0.072	-0.001
3450	2	1.744	0.512	-0.181	0.006
3463	2	1.783	0.503	-0.126	-0.002
3471	2	1.259	0.22	-0.051	0.012
3480	4	1.841	0.507	-0.089	0.015
3488	3	1.048	0.049	-0.056	0.033
3489	5	1.088	0.082	0.015	0.009
3495	3	1.42	0.32	-0.063	-0.01
3498	7	1.801	0.448	0.018	0
3499	4	1.054	0.053	-0.015	-0.005
3502	4	2.906	0.693	-0.032	0.038
3508	1	1	0	---	---
3510	3	1.409	0.286	0.035	0.008
3511	2	1.147	0.134	-0.024	0.009
3513	6	2.083	0.543	-0.022	-0.003
3521	4	1.442	0.307	0.021	0.013
3522	4	1.965	0.618	-0.238	-0.001
3524	4	1.392	0.292	-0.016	0.008
3527	7	2.369	0.63	-0.07	0.016
3538	4	1.2	0.161	0.055	0
3541	3	1.215	0.165	0.087	0.018
3546	3	1.985	0.662	-0.308	-0.002
3547	3	1.395	0.295	-0.024	0.009
3556	5	2.712	0.66	-0.023	0.013
3558	6	1.784	0.411	0.087	0.011
3560	12	1.2	0.172	-0.009	0.017
3565	5	1.532	0.414	-0.17	0.019
3573	5	1.465	0.351	-0.086	0.007
3587	5	1.617	0.255	0.352	0.009
3616	7	2.596	0.651	-0.036	0.024
3618	2	1.009	0.009	0.003	-0.006
3636	6	2.046	0.537	-0.03	0.007
3640	3	1.985	0.438	0.138	-0.009
3643	4	1.379	0.18	0.363	0.019
3644	5	2.152	0.589	-0.08	0.036
3650	2	1.326	0.263	-0.049	0.01
3652	3	1.144	0.087	0.332	0.169
3661	5	1.63	0.409	-0.038	0.009
3665	2	1.001	0.001	0.015	-0.013
3668	6	1.51	0.36	-0.043	0.008
3669	6	1.975	0.682	-0.361	0.021
3671	2	1.163	0.137	0.037	0.024
3685	2	1.11	0.102	-0.012	0.006
3703	5	1.064	0.061	0.012	0.018
3710	2	1.014	0.015	-0.009	0.003
3721	6	1.421	0.281	0.07	0.008
3740	6	1.136	0.094	0.236	0.007
3742	6	1.081	0.08	-0.043	0.015
3743	4	1.636	0.445	-0.124	0.023
3744	4	1.709	0.462	-0.094	0.014
3753	4	1.368	0.292	-0.067	-0.004
3771	3	1.695	0.417	0.006	-0.007
3772	3	1.678	0.423	-0.027	0.016
3784	2	1.558	0.374	-0.025	0.001
3786	2	1.04	0.04	-0.014	-0.004
3787	4	1.679	0.446	-0.08	0.016
3789	2	1.894	0.484	-0.004	0.037
3802	4	2.275	0.922	-0.627	0.044
3803	3	1.096	0.088	0.015	0.01
3811	2	1.077	0.072	0.011	0.003
3815	6	1.579	0.405	-0.084	0.012
3822	5	1.458	0.34	-0.062	0.014
3824	4	2.009	0.551	-0.076	0.007
3831	4	1.238	0.178	0.096	-0.001
3841	3	1.435	0.303	0.02	0.043
3842	3	1.922	0.546	-0.119	0.029
3844	3	1.452	0.33	-0.04	0.006
3845	5	1.571	0.409	-0.105	0.002
3858	4	1.108	0.103	-0.038	0.004
3864	4	1.042	0.042	-0.008	-0.006
3867	3	1.179	0.16	-0.033	0.039
3871	3	1.81	0.526	-0.156	0.001
3873	4	2.048	0.548	-0.05	0.013
3877	2	1.198	0.164	0.03	-0.006
3880	4	1.552	0.393	-0.08	0.004
3884	5	1.35	0.275	-0.032	-0.011
3885	4	1.47	0.334	-0.025	0.005
3886	5	2.031	0.584	-0.129	0.008
3890	2	1.929	0.477	0.031	0.005
3891	4	2.076	0.533	-0.008	0.006
3902	2	1.458	0.335	-0.045	0.001
3918	3	1.274	0.234	-0.069	0.005
3927	2	1.949	0.56	-0.131	0.008
3941	3	1.724	0.465	-0.086	0.012
3943	2	1.029	0.029	-0.018	0.004
3953	4	1.897	0.529	-0.087	0.038
3955	2	1.045	0.045	-0.032	0.01
3959	3	1.194	0.172	-0.041	0.014
3962	4	2.572	0.622	0.004	0.003
3964	3	1.927	0.509	-0.039	0.005
3970	4	1.035	0.032	0.079	0.019
3971	2	1.212	0.195	-0.094	0.007
3972	6	1.504	0.342	0.007	-0.004
3973	6	1.249	0.22	-0.084	0.003
3976	3	1.591	0.295	0.227	-0.005
3978	4	1.323	0.235	0.056	0.004
3979	3	1.048	0.042	0.091	0.001
3996	3	1.878	0.539	-0.133	0.004
3998	2	1.649	0.511	-0.273	0.022
3999	3	1.834	0.442	0.048	0.015
4000	2	1.655	0.432	-0.071	0.025
4018	6	2.102	0.504	0.062	0.014
4021	4	1.236	0.191	0.019	0.004
4029	5	1.444	0.283	0.111	0.006
4030	3	1.905	0.498	-0.027	-0.007
4033	4	1.274	0.231	-0.054	0.009
4037	5	1.403	0.295	-0.007	0.013
4039	3	1.291	0.202	0.123	-0.001
4041	3	1.874	0.49	-0.03	0.018
4062	2	1.118	0.119	-0.102	0.037
4063	4	1.863	0.509	-0.077	-0.008
4067	4	1.372	0.28	-0.014	0.001
4068	3	1.306	0.174	0.278	0.011
4069	4	1.927	0.529	-0.079	0.02
4070	8	2.673	0.653	-0.021	-0.001
4071	3	1.144	0.129	-0.001	0.033
4083	2	1.004	0.004	-0.002	0.002
4087	4	1.073	0.069	0.013	0.017
4093	3	1.058	0.058	-0.037	0.01
4094	5	1.299	0.226	0.039	0.013
4103	3	1.093	0.09	-0.041	0.003
4108	3	1.096	0.089	0.008	-0.006
4109	3	1.119	0.109	-0.008	0
4121	2	1.322	0.216	0.131	0.004
4123	2	1.069	0.048	0.277	0.013
4125	7	1.467	0.323	0.007	0.008
4128	4	1.467	0.341	-0.052	-0.002
4129	5	1.806	0.447	0.021	0.009
4137	1	1	0	---	---
4145	4	1.505	0.354	-0.036	0.018
4151	3	1.559	0.326	0.109	-0.008
4155	5	1.266	0.215	-0.002	-0.009
4156	2	1.044	0.044	-0.021	0.001
4157	7	2.732	0.63	0.029	0.004
4162	4	1.391	0.302	-0.051	-0.001
4163	5	1.863	0.45	0.047	0.012
4174	3	2.385	0.63	-0.065	0
4177	2	1.087	0.084	-0.034	0.015
4182	3	1.177	0.164	-0.071	-0.004
4189	4	1.745	0.466	-0.07	0.017
4196	3	1.04	0.041	-0.032	0.018
4203	2	1.644	0.426	-0.068	0.025
4204	2	1.083	0.077	0.007	0.002
4216	2	1.2	0.186	-0.09	-0.01
4219	3	1.477	0.36	-0.095	0.024
4225	5	1.724	0.466	-0.074	0.016
4234	7	1.321	0.236	0.05	0.003
4241	5	1.171	0.154	-0.029	0.004
4242	4	1.105	0.096	0.007	-0.002
4259	3	1.065	0.064	-0.04	0.01
4261	2	1.246	0.203	-0.011	0.047
4262	2	1.003	0.003	0.019	-0.018
4272	5	2.574	0.655	-0.048	0.003
4274	1	1	0	---	---
4276	2	1.144	0.127	0.011	0.001
4288	2	1.695	0.439	-0.05	0.027
4299	2	1.633	0.451	-0.14	0.022
4301	4	1.709	0.41	0.034	0.015
4305	6	1.369	0.282	-0.024	0
4306	2	1.002	0.002	0.01	-0.009
4314	8	1.744	0.357	0.188	-0.005
4319	2	1.894	0.512	-0.064	0.014
4322	2	1.157	0.126	0.096	0.021
4325	2	1.814	0.548	-0.201	0.02
4327	2	1.079	0.072	0.033	-0.003
4329	2	1.881	0.607	-0.271	0.002
4342	4	1.943	0.54	-0.093	-0.002
4345	2	1.034	0.034	-0.02	0.004
4374	3	1.635	0.419	-0.06	-0.002
4377	2	1.047	0.046	-0.003	0.023
4379	4	1.279	0.241	-0.089	0.021
4384	2	1.094	0.094	-0.076	0.026
4390	1	1	0	---	---
4403	2	1.143	0.133	-0.043	0.003
4406	7	1.764	0.456	-0.03	0.02
4408	3	1.083	0.082	-0.05	0.017
4410	2	1.219	0.203	-0.113	0.031
4411	2	1.457	0.325	-0.012	0
4419	8	2.275	0.603	-0.054	0.008
4423	5	1.643	0.426	-0.068	-0.01
4425	2	1.041	0.041	-0.012	-0.007
4427	2	1.029	0.03	-0.019	0.005
4430	5	1.365	0.26	0.048	-0.01
4432	2	1.045	0.046	-0.031	0.009
4434	3	1.083	0.082	-0.045	0.014
4436	2	1.032	0.031	-0.003	-0.011
4451	3	2.02	0.52	-0.008	0.015
4452	4	1.213	0.179	-0.001	-0.008
4456	2	1.897	0.557	-0.154	0.006
4474	3	1.537	0.382	-0.073	0.005
4477	4	1.39	0.302	-0.058	0.01
4479	14	2.235	0.581	-0.012	0.007
4480	2	1.642	0.424	-0.065	0.003
4482	2	1.505	0.379	-0.109	-0.004
4497	2	1.804	0.484	-0.065	0.015
4510	3	1.177	0.143	0.067	0.003
4526	4	1.115	0.097	0.077	0.001
4527	7	1.657	0.386	0.058	0.006
4539	3	1.455	0.369	-0.163	0.013
4541	2	1.835	0.458	0.014	0.039
4546	3	1.285	0.225	0.006	-0.005
4551	4	1.499	0.331	0.03	0.006
4553	2	1.481	0.322	0.029	0.024
4556	5	1.249	0.214	-0.053	-0.003
4569	16	3.223	0.656	0.073	0.007
4574	7	1.434	0.221	0.29	-0.001
4575	2	1.049	0.045	0.072	0.004
4577	9	1.719	0.459	-0.076	0.012
4581	5	1.402	0.367	-0.258	0.107
4595	4	1.538	0.329	0.081	0.026
4601	4	1.059	0.057	-0.014	-0.006
4619	2	1.1	0.093	-0.007	-0.002
4627	5	1.947	0.538	-0.087	0.005
4651	8	1.774	0.45	-0.01	0.01
4673	3	1.617	0.441	-0.132	0.048
4685	3	1.006	0.006	0.001	-0.002
4690	3	1.315	0.267	-0.096	-0.006
4695	5	1.04	0.039	-0.011	-0.001
4699	3	1.268	0.225	-0.044	0.007
4721	5	2.062	0.545	-0.036	0.003
4724	2	1.058	0.058	-0.038	0.009
4725	7	2.115	0.382	0.296	0.017
4727	2	1.009	0.01	-0.037	0.032
4744	10	1.276	0.236	-0.069	0.004
4746	2	1.444	0.311	0.012	0.03
4762	3	1.782	0.461	-0.029	0.014
4765	11	1.599	0.388	-0.015	0.003
4769	6	1.547	0.384	-0.066	-0.004
4780	3	1.457	0.371	-0.162	0.061
4785	4	1.983	0.373	0.269	0.022
4790	1	1	0	---	---
4794	3	1.219	0.177	0.033	0.008
4819	6	1.173	0.158	-0.051	0.003
4824	2	1.017	0.017	-0.011	0.004
4828	2	1.008	0.008	-0.016	0.014
4834	4	1.883	0.454	0.053	0.003
4836	3	1.52	0.364	-0.045	0.015
4850	5	1.588	0.394	-0.045	0.009
4860	2	1.624	0.374	0.045	-0.008
4866	3	2.235	0.621	-0.102	-0.011
4878	4	1.772	0.432	0.028	0.006
4886	2	1.066	0.06	0.042	0.006
4892	6	1.552	0.394	-0.09	0.012
4894	3	2.25	0.579	-0.021	0.014
4899	2	1.057	0.049	0.11	-0.002
4919	3	1.063	0.062	-0.029	0.001
4931	2	1.214	0.193	-0.075	-0.005
4937	2	1.398	0.29	0.003	0.008
4939	4	1.178	0.138	0.107	0.003
4952	3	1.802	0.53	-0.17	0.001
4965	2	1.123	0.113	-0.01	-0.005
4968	2	1.004	0.004	0.011	-0.012
4969	6	2.148	0.528	0.035	-0.003
4976	7	2.395	0.503	0.162	0.026
4980	7	3.301	0.71	0.003	0.001
4982	3	1.053	0.052	-0.022	-0.001
4985	5	1.594	0.368	0.035	0.025
4988	6	2.77	0.66	-0.009	0.032
5000	1	1	0	---	---
5009	2	1.011	0.011	-0.004	0
5012	6	1.213	0.186	-0.038	0.009
5015	4	1.561	0.37	-0.011	0.034
5022	5	2.105	0.525	0.023	0.014
5034	2	1.024	0.024	-0.009	-0.001
5040	6	1.193	0.168	-0.018	0.048
5044	4	1.241	0.2	-0.012	0.006
5045	4	1.688	0.43	-0.036	0.004
5046	8	3.151	0.706	-0.009	0.01
5050	4	1.608	0.415	-0.076	-0.002
5057	3	1.13	0.119	-0.012	0.001
5064	3	1.803	0.449	0.015	0.006
5070	3	1.701	0.453	-0.079	-0.011
5076	3	1.115	0.107	-0.011	0.02
5079	3	1.054	0.053	-0.023	0.001
5084	5	1.992	0.548	-0.081	-0.001
5089	3	1.182	0.164	-0.05	0.007
5103	3	1.746	0.435	0.001	-0.01
5109	4	1.263	0.206	0.033	0.01
5112	4	1.142	0.106	0.167	0.002
5114	5	1.995	0.544	-0.071	0.016
5116	4	1.124	0.111	0.015	0.013
5121	10	2.413	0.565	0.059	0.003
5125	9	1.204	0.188	-0.089	0.008
5126	4	1.85	0.528	-0.124	0.029
5129	4	1.758	0.462	-0.051	0.002
5132	2	1.037	0.037	-0.017	0
5134	2	1.271	0.211	0.033	0.005
5139	2	1.435	0.349	-0.124	0.002
5140	2	1.22	0.171	0.07	0.02
5141	3	1.521	0.348	0.004	0.009
5147	4	1.795	0.483	-0.069	0.004
5148	4	1.907	0.54	-0.115	0.038
5151	5	1.715	0.48	-0.132	0.002
5156	2	1.676	0.46	-0.121	0.035
5158	3	1.365	0.288	-0.051	0.008
5162	3	1.421	0.308	-0.02	0.006
5169	3	1.016	0.016	-0.012	0.007
5175	4	1.116	0.104	0.02	-0.008
5177	2	1.818	0.517	-0.129	0.013
5189	2	1.179	0.158	-0.02	0.008
5190	1	1	0	---	---
5196	10	1.74	0.417	0.041	0.006
5203	2	1.557	0.352	0.036	0.01
5206	3	1.469	0.336	-0.033	0.002
5216	4	1.31	0.249	-0.034	-0.002
5217	2	1.094	0.085	0.041	0.026
5221	4	1.15	0.11	0.171	0.014
5230	2	1.046	0.047	-0.035	0.013
5255	4	1.96	0.57	-0.144	0.003
5256	3	1.009	0.009	0	-0.002
5259	3	1.432	0.322	-0.048	0.009
5261	3	1.64	0.313	0.22	-0.01
5264	6	1.47	0.355	-0.089	0.02
5265	5	1.123	0.119	-0.066	0.02
5273	1	1	0	---	---
5288	3	1.346	0.283	-0.084	0.032
5290	4	1.256	0.22	-0.061	0.002
5293	4	1.087	0.084	-0.028	0.031
5294	5	1.066	0.065	-0.028	0.007
5295	3	1.324	0.249	0.001	0.015
5299	3	1.192	0.177	-0.078	0.008
5302	3	1.097	0.094	-0.046	0
5306	2	1.028	0.027	0.044	0.011
5307	3	1.156	0.12	0.134	0.009
5309	1	1	0	---	---
5311	3	1.169	0.157	-0.066	0.006
5316	3	1.074	0.073	-0.032	0.003
5327	7	2.197	0.53	0.048	0.017
5329	3	1.573	0.411	-0.107	0.024
5341	9	1.923	0.481	0.025	0.008
5342	5	1.055	0.048	0.103	0.009
5343	1	1	0	---	---
5345	4	1.106	0.099	-0.017	0.019
5348	5	1.219	0.183	0.004	0.023
5352	2	1.847	0.515	-0.104	0.001
5353	4	1.589	0.38	-0.005	0.018
5357	3	1.649	0.41	-0.022	0.006
5365	4	1.32	0.264	-0.07	0.003
5371	6	2.041	0.521	-0.002	0.01
5374	4	1.471	0.355	-0.086	0.011
5376	6	2.369	0.66	-0.118	0.017
5379	2	1.037	0.037	-0.017	0
5383	6	2.367	0.629	-0.067	0.007
5384	2	1.212	0.172	0.038	0.022
5391	10	2.054	0.488	0.072	-0.003
5399	6	2.41	0.62	-0.031	0.016
5402	1	1	0	---	---
5403	4	1.358	0.287	-0.07	0.012
5406	3	1.063	0.058	0.04	0.017
5409	2	1.239	0.21	-0.057	0.011
5411	4	1.595	0.406	-0.067	0.051
5416	6	1.592	0.433	-0.144	0.024
5420	3	2.215	0.59	-0.052	-0.001
5426	3	1.426	0.324	-0.064	0.013
5429	9	2.519	0.546	0.123	0.004
5431	5	1.693	0.426	-0.017	0
5432	2	1.976	0.486	0.038	-0.015
5433	2	1.127	0.115	-0.003	0.002
5438	5	1.236	0.205	-0.052	0.016
5440	5	1.596	0.414	-0.089	0.011
5446	3	2.426	0.574	0.045	0.009
5448	2	1.178	0.152	0.009	0.031
5451	8	1.389	0.296	-0.037	0.022
5462	4	1.116	0.112	-0.054	0.007
5466	3	1.071	0.069	-0.018	-0.013
5468	2	1.003	0.003	0.003	-0.003
5471	3	1.216	0.19	-0.052	0.008
5475	4	1.759	0.438	0.005	0.004
5476	2	1.084	0.082	-0.043	0.002
5477	2	1.081	0.08	-0.053	0.012
5479	2	1.021	0.021	-0.005	-0.004
5481	2	1.006	0.004	0.397	-0.012
5484	2	1.037	0.037	-0.016	-0.001
5486	4	1.281	0.216	0.039	-0.001
5487	4	1.465	0.373	-0.154	0.011
5493	5	1.547	0.385	-0.069	-0.005
5501	3	1.084	0.082	-0.035	0.004
5504	2	1.265	0.232	-0.09	0.015
5507	4	2	0.538	-0.056	0.006
5509	7	3.269	0.714	-0.002	0.009
5512	5	1.996	0.543	-0.067	0.006
5516	2	1.034	0.035	-0.02	0.004
5518	8	2.112	0.515	0.045	0.029
5522	7	1.852	0.448	0.047	0.008
5529	3	1.809	0.461	-0.01	0.024
5533	2	1.019	0.019	-0.011	0.003
5546	4	1.662	0.393	0.033	-0.004
5550	3	1.59	0.369	0.026	0.012
5554	3	1.023	0.023	-0.006	-0.002
5557	5	1.072	0.07	-0.023	0.001
5559	2	1.111	0.1	0.019	0.017
5563	3	1.073	0.07	-0.008	0.004
5565	7	1.721	0.42	0.02	0.004
5572	5	1.679	0.416	-0.006	-0.003
5582	3	1.897	0.534	-0.109	0.003
5584	3	1.012	0.012	0.002	-0.005
5585	6	1.836	0.533	-0.141	0.015
5598	3	1.919	0.558	-0.144	0.005
5604	2	1.114	0.08	0.234	-0.01
5605	6	2.331	0.599	-0.028	0.002
5609	6	2.48	0.609	0.001	0.012
5615	3	1.354	0.274	-0.027	0.044
5616	4	1.611	0.402	-0.034	0.007
5620	5	1.091	0.088	-0.025	-0.006
5621	5	1.177	0.156	-0.012	-0.01
5632	4	1.209	0.162	0.083	-0.004
5633	2	1.15	0.129	0.036	0.019
5641	3	1.556	0.377	-0.033	0.004
5658	3	1.092	0.089	-0.032	-0.001
5659	9	1.117	0.105	0.013	-0.001
5660	7	1.313	0.248	-0.018	0.004
5670	4	1.112	0.105	-0.019	0.023
5676	5	1.198	0.178	-0.06	0.009
5681	2	1.009	0.009	0.002	-0.005
5683	2	1.252	0.197	0.043	0.006
5688	2	1.046	0.035	0.214	0.003
5689	3	1.133	0.127	-0.057	0.009
5700	6	1.867	0.527	-0.114	0.002
5703	3	1.763	0.443	-0.002	0.011
5704	3	2.586	0.664	-0.061	0.011
5705	3	1.036	0.036	-0.01	-0.005
5717	4	2.253	0.522	0.086	0.006
5718	5	1.121	0.115	-0.044	0.006
5725	4	1.332	0.205	0.199	0.033
5731	3	2.266	0.593	-0.041	-0.002
5734	7	2.909	0.658	0.021	0
5736	5	2.764	0.724	-0.112	0.001
5740	4	1.163	0.143	0.004	0.014
5765	5	1.2	0.17	0.001	0.008
5766	3	1.292	0.234	-0.016	-0.005
5781	4	1.69	0.474	-0.141	0.005
5783	3	1.042	0.043	-0.034	0.015
5785	2	1.968	0.494	0.017	-0.004
5786	3	1.747	0.443	-0.014	-0.007
5788	5	1.119	0.113	-0.047	-0.002
5795	6	1.135	0.125	-0.036	0.004
5802	3	1.533	0.366	-0.031	0
5805	13	2.849	0.641	0.038	0.015
5809	11	2.025	0.475	0.088	0.011
5814	2	1.047	0.047	-0.021	-0.002
5821	3	1.641	0.382	0.041	0.001
5822	6	2.251	0.624	-0.103	-0.005
5830	5	2.296	0.462	0.209	0.002
5834	4	2.253	0.549	0.034	0.015
5844	4	1.075	0.072	-0.003	0.006
5857	2	1.183	0.154	0.025	0.006
5864	7	1.254	0.19	0.083	0.031
5873	9	2.165	0.544	0.01	-0.003
5886	5	2.143	0.499	0.086	0.001
5897	3	1.314	0.225	0.078	-0.004
5898	2	1.633	0.427	-0.082	0.008
5899	2	1.254	0.207	-0.002	-0.001
5913	10	1.866	0.516	-0.09	-0.007
5920	1	1	0	---	---
5922	5	2.177	0.542	0.017	-0.001
5925	3	1.689	0.415	0.003	-0.008
5926	4	2.225	0.627	-0.117	0.011
5932	3	1.521	0.394	-0.13	0.014
5948	4	1.371	0.275	0.013	0.019
5952	4	1.803	0.448	0.014	0.007
5959	6	1.68	0.438	-0.061	0.023
5963	2	1.04	0.04	-0.021	0.003
5978	6	1.948	0.49	0.015	-0.004
5983	3	1.032	0.026	0.168	0.001
5986	2	1.476	0.261	0.212	0.011
5990	2	1.177	0.146	0.049	0.011
5999	5	1.231	0.205	-0.074	0.032
6016	3	1.07	0.061	0.086	-0.005
6024	4	1.385	0.299	-0.053	0.009
6025	2	1.063	0.063	-0.042	0.011
6028	2	1.443	0.329	-0.051	-0.008
6029	3	1.765	0.446	-0.009	0
6032	3	1.805	0.43	0.056	0.015
6034	6	1.493	0.372	-0.107	0.01
6063	7	1.719	0.254	0.414	0.001
6065	4	1.025	0.025	-0.011	0.003
6074	4	1.009	0.007	0.223	-0.009
6077	2	1.425	0.341	-0.124	0.028
6078	3	1.642	0.441	-0.108	0.012
6080	6	2.389	0.312	0.481	0.004
6085	4	2.086	0.457	0.143	0.011
6092	3	1.129	0.115	0.019	-0.004
6099	2	1.88	0.559	-0.175	0.002
6105	2	1.174	0.151	0.004	0.004
6106	2	1.096	0.087	0.025	0.004
6109	6	1.335	0.237	0.077	0.014
6112	2	1.392	0.308	-0.074	-0.006
6121	5	1.423	0.311	-0.029	0.012
6125	3	1.05	0.05	-0.02	0.003
6133	6	1.478	0.325	0.015	0.004
6142	5	2.987	0.672	0.012	0
6162	2	1.071	0.069	-0.016	0.014
6178	4	1.223	0.202	-0.086	0.005
6181	5	2.183	0.562	-0.017	-0.008
6205	5	1.407	0.328	-0.114	0.008
6209	10	2.811	0.687	-0.043	0.007
6215	4	1.524	0.34	0.034	0.021
6219	12	5.118	0.815	0.017	-0.002
6223	4	1.18	0.152	0.028	-0.001
6225	3	1.011	0.012	-0.023	0.02
6234	2	1.072	0.072	-0.058	0.069
6236	1	1	0	---	---
6237	3	2.207	0.602	-0.079	-0.003
6248	11	2.093	0.479	0.104	0.03
6249	4	1.595	0.422	-0.11	-0.001
6251	4	1.066	0.062	0.017	0.005
6258	3	1.032	0.032	-0.007	-0.006
6266	6	2.864	0.674	-0.008	-0.004
6296	4	1.808	0.498	-0.092	0.006
6300	3	1.37	0.279	-0.012	0.009
6302	4	2.016	0.542	-0.056	-0.004
6303	2	1.715	0.453	-0.068	0.024
6308	2	1.455	0.312	0.023	0.056
6320	3	1.014	0.014	0.004	-0.008
6325	4	1.042	0.041	-0.013	0.001
6326	3	2.409	0.673	-0.131	0.001
6327	6	1.794	0.455	-0.006	0
6331	6	2.244	0.548	0.036	-0.007
6332	4	2.164	0.564	-0.026	-0.01
6338	3	1.033	0.033	-0.011	-0.003
6344	2	1.123	0.12	-0.079	0.015
6346	2	1.232	0.203	-0.06	0.002
6350	4	1.083	0.077	0.013	0.008
6354	4	1.303	0.234	0.016	-0.003
6369	6	2.855	0.669	-0.006	0.006
6376	3	1.704	0.415	0.016	0.03
6379	2	1.267	0.229	-0.067	0.01
6380	2	1.312	0.238	0.019	-0.009
6384	3	1.14	0.125	0.004	-0.002
6387	3	1.117	0.074	0.312	0
6391	2	1.021	0.022	-0.011	0.002
6397	5	1.577	0.36	0.039	-0.001
6400	5	3.734	0.687	0.086	-0.001
6401	2	1.461	0.346	-0.076	-0.004
6405	1	1	0	---	---
6423	7	1.793	0.441	0.025	0.002
6425	4	1.805	0.475	-0.045	0.019
6426	2	1.162	0.15	-0.052	0.004
6435	8	1.427	0.329	-0.081	0.005
6441	3	1.741	0.446	-0.027	0.002
6450	4	1.985	0.561	-0.109	0.01
6451	5	1.636	0.442	-0.116	0.011
6453	3	2.316	0.615	-0.061	0.006
6454	4	1.027	0.028	-0.014	0.004
6458	6	2.216	0.582	-0.039	0
6463	3	1.273	0.21	0.042	0.002
6468	6	1.215	0.17	0.057	0.011
6469	9	2.255	0.563	0.012	0.004
6472	4	1.066	0.066	-0.035	0.005
6477	2	1.308	0.261	-0.088	-0.005
6482	2	1.014	0.014	-0.017	0.011
6483	4	1.163	0.147	-0.033	0.001
6490	6	2.016	0.53	-0.031	-0.005
6494	7	2.915	0.612	0.09	0.005
6498	3	1.459	0.346	-0.075	0.004
6502	1	1	0	---	---
6503	4	1.115	0.11	-0.045	0.004
6508	3	1.028	0.028	-0.006	-0.004
6509	4	1.732	0.45	-0.046	0.008
6514	5	1.834	0.5	-0.079	0.004
6515	2	1.396	0.299	-0.034	0.013
6518	6	1.679	0.466	-0.134	0.001
6530	3	1.435	0.317	-0.026	-0.001
6534	5	2.168	0.379	0.316	0.004
6537	4	1.067	0.067	-0.043	0.018
6540	3	1.407	0.311	-0.053	0.001
6543	4	1.99	0.55	-0.085	-0.002
6546	2	1.041	0.042	-0.034	0.015
6549	4	1.325	0.179	0.292	-0.012
6552	2	1.178	0.148	0.038	-0.001
6557	2	1.921	0.531	-0.088	0.025
6562	4	1.814	0.52	-0.137	0.002
6571	4	1.103	0.096	-0.006	0.003
6578	3	1.108	0.103	-0.036	-0.004
6586	5	2.087	0.518	0.029	-0.007
6590	3	1.738	0.445	-0.027	-0.001
6596	2	1.094	0.088	-0.005	0.014
6597	2	1.097	0.095	-0.051	0.003
6606	3	1.461	0.313	0.029	0.017
6612	2	1.401	0.321	-0.1	0.019
6619	4	1.845	0.404	0.139	-0.009
6646	4	1.727	0.46	-0.072	0.015
6657	3	1.167	0.141	0.035	0.007
6665	5	1.361	0.275	-0.016	0.009
6688	3	1.788	0.471	-0.05	-0.003
6689	2	1.132	0.123	-0.035	0.011
6690	7	1.149	0.124	0.064	0.013
6694	7	2.02	0.465	0.108	0.009
6699	1	1	0	---	---
6713	6	1.64	0.447	-0.125	0.001
6717	2	1.893	0.526	-0.095	0.025
6720	5	1.739	0.454	-0.048	0.012
6722	2	1.025	0.025	-0.022	0.011
6727	2	1.093	0.086	0.018	-0.002
6730	6	1.969	0.511	-0.015	0.007
6735	6	1.874	0.478	-0.004	0.001
6745	2	1.016	0.016	-0.007	0.001
6758	5	1.534	0.38	-0.071	0.016
6771	3	1.397	0.305	-0.056	0.009
6773	2	1.252	0.208	-0.012	0.049
6778	5	1.187	0.174	-0.086	-0.002
6789	2	1.652	0.43	-0.07	0.012
6808	6	1.214	0.191	-0.062	-0.006
6826	4	1.533	0.25	0.302	-0.005
6829	4	1.266	0.219	-0.026	-0.001
6831	2	1.085	0.084	-0.045	0.003
6839	6	1.522	0.364	-0.038	-0.007
6844	13	2.305	0.578	0.006	0.019
6845	2	1.006	0.006	-0.017	0.015
6850	5	1.28	0.202	0.102	-0.001
6857	4	1.045	0.045	-0.024	0.006
6858	3	1.772	0.435	0.021	0.038
6859	7	1.269	0.218	-0.008	0.007
6872	2	1.563	0.373	-0.017	0.003
6875	3	1.145	0.133	-0.032	-0.005
6896	7	2.324	0.457	0.223	0.039
6897	4	2.085	0.634	-0.199	0.006
6902	2	1.037	0.038	-0.033	0.015
6911	6	2.296	0.533	0.077	0.002
6913	2	1.004	0.004	-0.002	0.002
6917	4	1.846	0.49	-0.046	0.004
6919	9	1.521	0.361	-0.032	0.004
6920	2	1.366	0.289	-0.059	0.01
6921	6	1.864	0.458	0.04	0.016
6927	2	1.079	0.077	-0.034	-0.004
6933	6	1.334	0.24	0.061	0.002
6941	4	1.294	0.224	0.035	0.022
6963	4	1.972	0.473	0.063	0.02
6964	2	1.161	0.142	-0.01	0.002
6965	2	1.191	0.176	-0.077	0.011
6967	3	1.129	0.109	0.07	0.004
6973	2	1.29	0.24	-0.049	0.008
6978	5	1.145	0.135	-0.043	-0.005
6981	2	1.003	0.003	0.005	-0.005
6982	3	1.181	0.159	-0.021	0.003
6984	2	1.898	0.535	-0.111	0.009
6993	5	2.183	0.634	-0.146	0.01
6995	4	1.708	0.476	-0.123	-0.002
7000	2	1.024	0.027	-0.155	0.123
7004	2	1.056	0.057	-0.05	0.021
7010	7	1.881	0.439	0.086	-0.003
7011	4	1.854	0.459	0.03	-0.006
7021	2	1.288	0.218	0.044	0.034
7022	4	2.001	0.517	-0.012	-0.004
7024	4	1.237	0.182	0.073	0.019
7030	3	1.394	0.299	-0.038	-0.004
7040	4	1.041	0.038	0.052	-0.003
7043	4	1.825	0.467	-0.012	-0.003
7044	3	1.851	0.532	-0.136	0.002
7045	2	1.035	0.035	-0.023	0.007
7053	5	1.528	0.37	-0.051	0.019
7058	9	2.626	0.674	-0.066	0.005
7065	3	1.229	0.18	0.059	0.01
7076	3	1.222	0.169	0.088	-0.015
7078	3	1.039	0.034	0.116	-0.005
7088	2	1.08	0.073	0.04	-0.011
7094	8	2.675	0.682	-0.065	0.018
7096	2	1.071	0.055	0.199	0.023
7100	6	2.468	0.646	-0.064	0.005
7123	4	1.989	0.544	-0.073	0.004
7129	5	1.618	0.424	-0.089	-0.001
7133	5	2.381	0.615	-0.038	0.009
7139	3	1.086	0.079	0.028	-0.006
7146	2	1.179	0.145	0.065	0.071
7147	5	1.332	0.278	-0.096	0.007
7155	3	1.139	0.13	-0.048	-0.003
7166	4	1.32	0.222	0.106	0.013
7171	5	1.165	0.15	-0.038	0.014
7177	5	1.241	0.209	-0.053	0.002
7185	3	1.241	0.173	0.128	0.016
7188	9	1.26	0.211	0.013	-0.006
7189	2	1.053	0.052	-0.022	-0.003
7197	6	2.583	0.682	-0.091	-0.002
7199	5	1.591	0.391	-0.031	0.009
7203	4	1.287	0.242	-0.067	-0.001
7206	2	1.18	0.156	0.002	-0.005
7208	2	1.332	0.267	-0.053	0.017
7212	3	1.1	0.097	-0.049	0.004
7214	5	1.873	0.474	0.004	0.004
7226	3	1.817	0.432	0.061	0.002
7227	6	1.954	0.51	-0.023	0.001
7246	3	1.225	0.204	-0.09	0.002
7251	2	1.227	0.194	-0.029	-0.004
7253	3	1.933	0.517	-0.052	-0.006
7259	4	1.539	0.35	0.022	-0.01
7264	6	1.569	0.402	-0.082	0.015
7276	5	2.042	0.546	-0.05	0.036
7282	3	1.223	0.183	0.013	-0.008
7294	4	2.212	0.6	-0.073	-0.001
7304	6	1.324	0.265	-0.065	0.02
7314	3	1.105	0.089	0.09	0.002
7325	5	1.135	0.12	0.01	0.019
7330	4	1.946	0.602	-0.219	0.026
7344	5	2.003	0.572	-0.122	0.01
7345	4	1.251	0.206	-0.005	0.006
7350	2	1.003	0.003	0.01	-0.009
7367	4	1.158	0.142	-0.02	0.001
7369	2	1.057	0.056	-0.028	0.001
7372	3	1.226	0.18	0.043	-0.008
7373	2	1.041	0.041	-0.016	-0.003
7377	2	1.737	0.441	-0.02	-0.006
7378	5	1.078	0.071	0.053	-0.002
7380	2	1.1	0.09	0.031	-0.003
7382	4	2.093	0.564	-0.061	0.001
7387	3	1.685	0.442	-0.067	0.012
7388	3	1.262	0.2	0.056	0.019
7401	2	1.282	0.226	-0.008	0.004
7402	6	2.26	0.539	0.056	0.003
7405	2	1.175	0.16	-0.056	0.022
7407	3	1.608	0.407	-0.056	0.003
7420	3	1.189	0.167	-0.027	0.008
7433	5	2.283	0.604	-0.054	0.02
7439	2	1.784	0.484	-0.08	0
7453	4	1.708	0.465	-0.104	0.001
7458	5	1.965	0.555	-0.111	0.01
7459	3	1.191	0.172	-0.054	0.02
7462	3	2.551	0.641	-0.032	0
7482	2	1.02	0.02	-0.007	-0.002
7489	2	1.113	0.111	-0.062	0.005
7496	3	1.907	0.5	-0.033	0
7498	2	1.192	0.159	0.041	0.024
7500	2	1.006	0.006	0.005	-0.006
7511	3	1.639	0.409	-0.029	0.027
7512	8	1.77	0.453	-0.02	0.002
7520	3	1.255	0.214	-0.032	0.008
7524	1	1	0	---	---
7534	3	1.714	0.476	-0.123	0.016
7539	1	1	0	---	---
7549	4	1.261	0.196	0.076	-0.01
7550	2	1.487	0.36	-0.081	0.008
7554	3	1.794	0.468	-0.036	0.006
7560	4	1.22	0.191	-0.038	-0.007
7562	5	1.338	0.207	0.201	0.002
7566	7	2.975	0.675	0.01	0.027
7567	5	2.799	0.652	0.008	0.008
7572	2	1.29	0.229	-0.001	0.01
7575	5	1.22	0.201	-0.095	0.004
7576	4	1.257	0.177	0.156	-0.008
7577	2	1.101	0.099	-0.049	-0.001
7581	2	1.003	0.003	0.005	-0.005
7598	3	1.948	0.492	0.01	-0.004
7607	1	1	0	---	---
7608	2	1.221	0.207	-0.118	0.033
7617	2	1.027	0.027	-0.011	-0.001
7625	5	2.295	0.558	0.033	0.007
7631	4	1.353	0.277	-0.041	0.014
7641	5	1.123	0.116	-0.031	-0.003
7644	6	1.705	0.45	-0.069	0.012
7654	6	3.001	0.678	0.01	-0.003
7655	2	1.785	0.486	-0.082	0.016
7658	3	1.602	0.391	-0.018	0.005
7666	4	2.006	0.623	-0.218	0.006
7669	4	1.248	0.185	0.092	-0.013
7671	5	2.244	0.543	0.044	-0.002
7692	5	1.234	0.207	-0.068	0.005
7706	2	1.004	0.004	0.007	-0.007
7710	3	1.265	0.22	-0.03	0
7711	2	1.039	0.039	-0.041	0.022
7717	2	1.702	0.482	-0.147	0.022
7721	3	1.527	0.374	-0.064	0.015
7727	2	1.008	0.008	0.013	-0.014
7729	6	1.764	0.443	0	0.008
7750	7	1.811	0.487	-0.061	0.019
7751	7	2.228	0.578	-0.025	-0.001
7759	2	1.915	0.521	-0.072	0.028
7764	5	1.384	0.273	0.036	-0.007
7774	3	1.821	0.517	-0.125	0.018
7779	7	3.373	0.736	-0.018	0.019
7781	2	1.213	0.193	-0.072	0
7789	4	2.269	0.595	-0.042	-0.011
7792	8	1.837	0.46	0.012	-0.007
7794	5	2.399	0.613	-0.029	-0.003
7809	3	1.276	0.228	-0.03	0.017
7811	6	2.509	0.628	-0.021	0.019
7813	5	2.454	0.468	0.233	0.009
7814	5	2.422	0.678	-0.13	0.003
7827	5	1.334	0.29	-0.134	0.039
7830	7	1.179	0.157	-0.016	0.008
7831	4	2.684	0.698	-0.09	0.01
7848	5	1.926	0.484	0.014	0.009
7851	4	1.193	0.152	0.078	0.026
7854	7	2.25	0.58	-0.019	0.004
7857	2	1.015	0.015	-0.01	0.004
7859	2	1.217	0.155	0.152	-0.007
7860	6	3.399	0.752	-0.04	-0.008
7868	5	1.092	0.082	0.043	-0.01
7876	5	1.548	0.382	-0.058	0.018
7877	3	1.205	0.175	-0.009	0.011
7879	2	1.063	0.057	0.055	0.001
7888	5	2.445	0.617	-0.022	-0.008
7892	2	1.002	0.002	0.009	-0.008
7896	3	1.737	0.457	-0.055	-0.001
7899	2	1.582	0.426	-0.139	0.015
7908	5	1.625	0.38	0.035	0.006
7909	2	1.893	0.502	-0.045	0.011
7910	3	1.329	0.262	-0.038	0.008
7916	3	1.373	0.295	-0.062	-0.005
7918	3	1.223	0.175	0.057	0.004
7923	2	1.892	0.524	-0.092	0.018
7924	6	2.335	0.611	-0.046	-0.001
7941	3	1.708	0.47	-0.114	0.011
7954	3	1.107	0.099	0.004	0.053
7960	2	1.543	0.411	-0.148	0.005
7962	3	1.034	0.034	0.002	0.037
7963	2	1.279	0.222	0.002	0.02
7967	8	2.181	0.53	0.049	0.028
7982	1	1	0	---	---
7999	3	1.175	0.136	0.11	0.01
8019	4	1.14	0.127	-0.011	0.002
8022	6	2.442	0.65	-0.079	0.017
8023	3	1.389	0.251	0.123	0.011
8026	2	1.139	0.111	0.111	-0.004
8034	2	1.052	0.053	-0.045	0.019
8035	6	1.977	0.511	-0.013	0.032
8039	2	1.713	0.451	-0.063	0
8041	3	1.689	0.442	-0.063	0.025
8052	2	1.348	0.286	-0.089	-0.005
8053	5	1.355	0.268	-0.004	0.016
8054	4	1.735	0.467	-0.083	-0.012
8060	4	1.865	0.55	-0.164	0.005
8077	2	1.237	0.221	-0.117	-0.003
8086	3	1.083	0.081	-0.042	0.012
8095	4	1.817	0.481	-0.049	-0.001
8096	2	1.039	0.039	-0.012	-0.006
8097	2	1.005	0.005	0.005	-0.006
8102	10	2.4	0.504	0.159	0.033
8104	2	1.007	0.006	0.236	0.017
8110	2	1.283	0.203	0.101	0.048
8111	4	2.153	0.638	-0.172	0.002
8117	4	1.387	0.306	-0.077	-0.011
8119	5	1.455	0.334	-0.047	0.011
8121	3	1.013	0.013	0.001	-0.005
8122	3	1.141	0.132	-0.05	0.017
8129	3	1.47	0.33	-0.011	0.005
8131	6	1.968	0.524	-0.044	0.004
8147	8	2.325	0.608	-0.047	0.009
8148	1	1	0	---	---
8152	5	1.993	0.535	-0.054	-0.005
8156	8	1.372	0.282	-0.021	0.005
8161	2	1.741	0.481	-0.11	0.008
8168	2	1.103	0.101	-0.066	0.013
8176	4	2.012	0.534	-0.041	0.006
8183	11	1.339	0.256	0.009	0.004
8189	4	1.881	0.494	-0.033	-0.004
8190	2	1.473	0.396	-0.205	0.005
8194	2	1.897	0.573	-0.183	0.004
8205	2	1.004	0.004	-0.001	0.001
8212	2	1.057	0.05	0.097	0.003
8215	3	1.35	0.302	-0.144	0.015
8229	5	2.179	0.598	-0.082	0
8234	3	1.501	0.357	-0.051	0.034
8241	3	1.051	0.051	-0.014	-0.008
8248	2	1.265	0.207	0.029	-0.002
8253	4	1.339	0.257	0.002	-0.004
8270	2	1.046	0.045	-0.015	-0.006
8283	2	1.968	0.417	0.174	-0.012
8288	2	1.061	0.056	0.038	-0.002
8291	4	1.289	0.227	0.006	0.01
8298	7	1.947	0.496	0.001	0.001
8301	3	1.117	0.11	-0.028	0.006
8303	3	1.048	0.048	-0.026	0.007
8309	4	1.153	0.134	0.006	0.01
8312	3	1.976	0.547	-0.087	0.002
8313	2	1.14	0.124	0.005	0.004
8315	3	1.064	0.063	-0.026	0.004
8320	3	1.362	0.284	-0.051	0
8327	2	1.79	0.543	-0.205	0.009
8336	3	1.152	0.123	0.088	-0.009
8338	6	2.601	0.719	-0.144	0.006
8342	6	1.625	0.413	-0.053	0.011
8348	9	1.953	0.514	-0.029	-0.002
8353	3	1.02	0.02	-0.007	0.001
8356	4	1.038	0.038	-0.019	0.005
8364	2	1.331	0.262	-0.035	0.025
8369	2	1.002	0.002	0.007	-0.007
8373	2	1.323	0.244	0.022	0.005
8375	4	1.065	0.015	0.763	0.682
8386	2	1.043	0.043	-0.026	0.005
8389	3	1.398	0.305	-0.05	0.02
8392	3	1.054	0.054	-0.031	0.006
8393	3	1.876	0.461	0.034	0.004
8396	3	1.63	0.446	-0.133	0.023
8401	5	1.417	0.297	0.014	0.07
8405	6	1.517	0.378	-0.09	0.01
8410	3	1.057	0.054	0.015	0.01
8443	2	1.047	0.047	-0.021	-0.001
8451	3	1.309	0.249	-0.034	0.027
8461	2	1.032	0.032	0.006	0.036
8468	4	1.038	0.038	-0.012	-0.001
8473	6	2.884	0.65	0.027	0.011
8479	2	1.088	0.087	-0.054	0.01
8482	11	2.179	0.593	-0.073	0.01
8483	3	1.626	0.426	-0.081	0.022
8484	4	2.561	0.642	-0.032	0.006
8486	2	1.039	0.039	-0.014	-0.004
8488	2	1.136	0.115	0.055	0.028
8520	2	1.069	0.068	-0.045	0.011
8525	3	1.025	0.026	-0.021	0.012
8530	5	1.098	0.082	0.108	0.004
8535	3	1.857	0.543	-0.157	0.003
8549	3	1.084	0.082	-0.038	-0.001
8552	2	1.216	0.19	-0.052	0
8554	4	1.345	0.26	0.011	-0.009
8558	3	1.031	0.031	-0.008	-0.003
8560	5	1.836	0.537	-0.158	0.018
8565	2	1.488	0.323	0.037	0.009
8573	3	1.146	0.105	0.201	0.001
8578	2	1.392	0.294	-0.02	0.003
8581	2	1.945	0.537	-0.085	0.011
8590	5	2.518	0.662	-0.072	0.01
8604	4	1.308	0.237	0.014	0.009
8607	2	1.003	0.003	0.004	-0.004
8627	4	2.173	0.468	0.154	0.006
8628	5	1.305	0.24	-0.006	-0.01
8632	2	1.448	0.233	0.267	-0.007
8637	4	1.014	0.011	0.215	-0.023
8638	3	1.03	0.029	0.016	0.006
8653	5	1.262	0.228	-0.076	0.013
8655	2	1.003	0.003	0.006	-0.005
8656	4	1.718	0.43	-0.006	0.01
8658	2	1.169	0.153	-0.036	0.009
8663	6	1.305	0.257	-0.076	0.032
8665	4	1.963	0.501	0	0.024
8667	4	1.911	0.527	-0.084	0.047
8668	2	1.201	0.171	-0.002	-0.001
8671	5	1.165	0.14	0.029	0.008
8681	5	1.63	0.447	-0.135	0.024
8688	5	1.834	0.485	-0.043	0.017
8693	2	1.004	0.004	-0.002	0.002
8698	8	2.102	0.528	0.016	-0.006
8702	4	1.315	0.244	-0.001	-0.002
8707	2	1.001	0.001	0.015	-0.014
8709	8	1.571	0.365	0.016	0.027
8710	10	2.73	0.569	0.128	0.019
8712	3	1.375	0.284	-0.021	0.005
8732	5	1.412	0.314	-0.053	0.013
8733	4	1.463	0.304	0.061	0.007
8742	2	1.002	0.003	0.008	-0.007
8754	3	1.099	0.096	-0.042	-0.005
8768	3	2.435	0.555	0.087	0.013
8773	3	1.223	0.198	-0.064	0.012
8791	3	1.451	0.297	0.065	-0.005
8792	4	1.045	0.045	-0.014	-0.001
8793	3	1.962	0.529	-0.059	0.008
8797	3	2.038	0.525	-0.008	-0.008
8805	3	1.96	0.572	-0.148	0.006
8816	2	1.162	0.139	0.03	-0.012
8825	2	1.84	0.495	-0.066	0.008
8833	4	2.681	0.683	-0.068	-0.001
8834	5	1.321	0.277	-0.122	0.012
8835	3	1.043	0.037	0.112	0.003
8844	3	1.31	0.257	-0.065	0.048
8853	6	1.86	0.489	-0.037	-0.005
8854	2	1.16	0.144	-0.022	-0.008
8859	8	1.237	0.193	0.013	0.001
8860	4	1.752	0.435	0.006	0.022
8866	3	1.22	0.177	0.04	0.018
8870	2	1.045	0.046	-0.032	0.01
8877	2	1.554	0.386	-0.063	0.008
8879	3	1.956	0.603	-0.215	0.007
8881	3	1.034	0.031	0.072	-0.001
8884	2	1.009	0.009	-0.003	0
8897	7	2.325	0.52	0.114	0.001
8906	3	1.056	0.05	0.066	0.011
8909	2	1.065	0.059	0.049	-0.002
8914	6	1.431	0.311	-0.013	0.013
8918	4	2.438	0.62	-0.024	0.009
8921	4	1.613	0.374	0.038	-0.005
8931	5	1.147	0.136	-0.04	0.01
8936	4	1.306	0.22	0.084	0.01
8938	2	1.074	0.073	-0.041	0.005
8946	2	1.013	0.013	-0.013	0.009
8953	2	1.875	0.532	-0.119	0.044
8954	4	1.032	0.032	-0.012	0.002
8961	5	1.979	0.551	-0.091	0
8962	2	1.791	0.468	-0.038	0.012
8967	2	1.662	0.501	-0.238	0.011
8969	2	1.005	0.005	0.005	-0.006
8971	4	1.363	0.254	0.073	0.012
8977	5	2.229	0.643	-0.145	-0.006
8978	2	1.741	0.478	-0.104	0.001
8979	4	1.693	0.428	-0.024	-0.005
8988	5	1.927	0.501	-0.018	0.013
8997	3	1.426	0.335	-0.103	-0.002
8998	3	1.95	0.578	-0.165	0.016
9011	4	1.836	0.522	-0.127	0.009
9014	4	1.211	0.187	-0.052	0.054
9017	3	1.493	0.302	0.107	0.009
9027	3	1.79	0.488	-0.084	-0.004
9036	2	1.167	0.157	-0.076	-0.007
9041	4	1.384	0.31	-0.096	0.007
9051	2	1.529	0.31	0.125	0.026
9056	3	1.104	0.079	0.181	-0.006
9066	3	1.449	0.326	-0.034	0.004
9071	7	1.278	0.225	-0.012	-0.006
9074	1	1	0	---	---
9097	4	1.162	0.15	-0.054	0.006
9104	4	1.142	0.127	0.002	0.037
9112	1	1	0	---	---
9116	5	2.122	0.537	0.006	0.009
9151	3	1.864	0.544	-0.155	0.006
9152	4	1.446	0.344	-0.095	0.004
9158	6	3.016	0.716	-0.048	0.006
9175	2	1.469	0.312	0.045	-0.004
9180	4	1.344	0.241	0.083	0.015
9186	2	1.137	0.132	-0.074	0.005
9190	2	1.235	0.208	-0.072	0.005
9192	2	1.792	0.507	-0.128	0.005
9201	5	1.067	0.066	-0.024	0.004
9203	3	1.493	0.296	0.122	0.007
9207	3	1.279	0.237	-0.066	0.014
9210	3	1.173	0.154	-0.021	0.013
9254	6	1.801	0.456	-0.005	0.007
9258	7	1.754	0.443	-0.006	0.014
9260	3	1.412	0.297	0.003	-0.003
9261	4	1.139	0.133	-0.07	0.019
9267	2	1.53	0.372	-0.054	0.009
9269	2	1.002	0.002	0.006	-0.005
9277	5	1.382	0.289	-0.026	0.012
9285	2	1.894	0.526	-0.096	0.007
9295	3	1.218	0.191	-0.047	0.014
9297	3	1.227	0.165	0.133	0.031
9303	2	1.009	0.009	-0.011	0.008
9307	7	1.453	0.24	0.255	0.001
9312	4	1.279	0.246	-0.098	-0.004
9315	3	1.11	0.103	-0.014	0
9319	1	1	0	---	---
9320	3	1.647	0.416	-0.04	0.009
9321	2	1.898	0.546	-0.135	0.006
9322	5	1.162	0.148	-0.044	0.008
9328	5	1.409	0.303	-0.024	0.01
9329	2	1.015	0.016	-0.026	0.019
9331	3	1.301	0.212	0.106	0.043
9333	3	1.071	0.07	-0.046	0.012
9340	5	1.98	0.498	0.017	0.006
9343	6	1.747	0.587	-0.338	0.036
9351	3	1.166	0.117	0.199	0.007
9359	21	2.443	0.625	-0.031	0.011
9361	7	1.904	0.502	-0.037	0.016
9401	4	2.345	0.6	-0.025	0.037
9405	2	1.003	0.003	0.005	-0.005
9406	3	1.491	0.337	-0.001	0.001
9413	6	1.155	0.142	-0.035	-0.006
9418	3	1.113	0.11	-0.06	0.009
9430	8	1.453	0.315	0.01	-0.002
9434	3	1.103	0.099	-0.039	-0.008
9436	5	1.026	0.026	-0.012	0.004
9437	6	1.77	0.434	0.023	0.002
9443	6	1.831	0.487	-0.053	0.02
9445	5	1.073	0.072	-0.027	0
9450	2	1.55	0.387	-0.071	-0.001
9451	5	2.035	0.379	0.277	-0.002
9452	2	1.88	0.522	-0.095	-0.002
9454	3	1.327	0.267	-0.059	0.003
9468	4	1.491	0.364	-0.086	0.014
9470	2	1.043	0.042	-0.019	-0.001
9473	6	1.289	0.25	-0.096	0.003
9474	3	1.041	0.027	0.334	-0.007
9476	3	1.283	0.221	0.019	0.002
9484	3	1.064	0.063	-0.031	0.001
9485	3	1.299	0.263	-0.122	0.037
9486	3	1.221	0.176	0.051	0.085
9489	3	1.695	0.449	-0.076	-0.004
9490	1	1	0	---	---
9510	5	1.373	0.261	0.06	0.004
9512	4	1.565	0.38	-0.032	-0.002
9516	4	1.983	0.538	-0.066	-0.009
9521	2	1.007	0.007	-0.02	0.018
9528	4	2.317	0.44	0.245	0.002
9532	5	2.559	0.597	0.042	0.004
9534	3	1.541	0.391	-0.095	0.011
9557	5	2.63	0.631	0.004	0.034
9562	4	2.114	0.613	-0.144	0.008
9563	3	1.712	0.455	-0.072	0.004
9569	3	1.023	0.023	-0.017	0.007
9577	4	1.326	0.249	0.011	0.026
9585	3	1.338	0.259	-0.006	-0.001
9594	2	1.198	0.168	0.006	0.03
9595	2	1.057	0.056	-0.03	0.003
9602	3	1.381	0.271	0.043	0.006
9622	4	1.358	0.295	-0.097	0.032
9626	5	1.374	0.271	0.027	0.008
9633	3	1.023	0.023	-0.006	-0.002
9634	3	1.144	0.125	0.026	0.012
9641	4	2.615	0.714	-0.134	0.035
9650	3	1.984	0.56	-0.109	0.011
9653	7	2.141	0.626	-0.154	0.002
9658	18	1.51	0.338	0.023	0.006
9665	1	1	0	---	---
9666	3	1.061	0.048	0.191	-0.008
9688	2	1.124	0.12	-0.064	0.045
9692	1	1	0	---	---
9707	2	1.003	0.003	0.005	-0.005
9716	2	1.249	0.214	-0.05	0.008
9726	4	2.49	0.661	-0.078	-0.004
9744	3	1.227	0.188	0.009	0.002
9746	5	1.627	0.41	-0.044	-0.001
9758	2	1.16	0.149	-0.061	0.015
9761	9	1.838	0.466	0.006	-0.004
9763	3	1.814	0.561	-0.228	0.02
9775	2	1.105	0.089	0.082	0.025
9776	2	1.904	0.589	-0.22	0.012
9778	2	1.433	0.31	-0.004	-0.009
9781	5	1.48	0.326	0.015	0.018
9785	3	1.18	0.172	-0.093	0.009
9789	1	1	0	---	---
9790	3	1.116	0.107	-0.009	0.007
9796	15	3.662	0.665	0.117	0.038
9798	5	2.116	0.547	-0.013	-0.005
9803	3	1.115	0.107	-0.012	-0.011
9809	4	1.767	0.457	-0.033	0.01
9815	3	1.819	0.459	0.001	-0.002
9827	6	1.402	0.294	-0.005	0.001
9833	3	1.258	0.221	-0.059	0.038
9841	2	1.984	0.56	-0.11	-0.009
9845	6	2.448	0.61	-0.007	0.007
9852	6	1.805	0.485	-0.067	-0.003
9853	2	1.781	0.493	-0.104	0.007
9860	2	1.002	0.003	0.006	-0.005
9872	5	1.722	0.453	-0.059	0.01
9876	2	1.07	0.064	0.046	-0.002
9877	3	1.009	0.008	0.19	0.011
9881	3	1.673	0.427	-0.042	-0.004
9888	3	1.022	0.022	-0.009	0.001
9891	8	2.166	0.531	0.036	0.004
9899	2	1.938	0.515	-0.044	0.003
9912	5	1.937	0.531	-0.078	0.016
9914	4	1.014	0.015	-0.009	0.005
9917	3	1.468	0.334	-0.027	-0.005
9920	5	1.314	0.234	0.041	0.014
9923	5	1.403	0.342	-0.171	-0.006
9924	3	1.238	0.188	0.044	-0.002
9927	5	1.578	0.406	-0.087	0.003
9928	4	2.57	0.725	-0.166	0.015
9930	4	1.275	0.176	0.202	0.013
9936	4	1.486	0.36	-0.077	-0.003
9948	15	1.197	0.172	-0.025	0.008
9950	4	1.461	0.315	0.024	0.015
9958	8	2.11	0.587	-0.095	0.006
9960	2	1.499	0.358	-0.056	0.03
9961	3	1.88	0.554	-0.163	0.035
9968	4	1.081	0.068	0.109	0.002
9973	2	1.058	0.058	-0.032	0.004
9978	2	1.038	0.033	0.126	-0.003
10002	4	1.195	0.18	-0.084	0.016
10005	3	1.035	0.035	-0.012	-0.001
10009	4	1.206	0.168	0.033	0
10021	3	1.767	0.474	-0.069	0.041
10031	2	1.122	0.124	-0.113	0.044
10034	6	1.695	0.422	-0.008	-0.005
10035	6	1.566	0.364	0.014	-0.001
10044	2	1.271	0.24	-0.103	0.002
10064	2	1.959	0.681	-0.367	0
10072	5	2	0.579	-0.138	0.014
10076	7	2.538	0.642	-0.036	0.001
10078	8	1.877	0.515	-0.078	-0.004
10085	3	1.966	0.565	-0.129	-0.001
10091	3	1.108	0.1	0.001	0.001
10096	3	1.972	0.568	-0.132	0.008
10099	2	1.002	0.002	0.007	-0.007
10101	2	1.006	0.006	0.007	-0.008
10111	3	1.008	0.008	0.003	-0.004
10117	4	1.355	0.248	0.078	0.008
10120	4	1.111	0.098	0.036	-0.009
10121	11	2.447	0.631	-0.024	0.003
10124	4	1.485	0.358	-0.076	0.002
10126	4	1.419	0.287	0.05	0.002
10135	4	1.188	0.169	-0.048	-0.003
10147	3	2.179	0.616	-0.117	0.02
10150	1	1	0	---	---
10154	4	1.84	0.52	-0.118	0.004
10157	3	1.366	0.302	-0.108	0
10159	3	1.356	0.266	0.007	0.014
10160	4	1.061	0.063	-0.072	0.042
10164	5	1.46	0.328	-0.02	0.001
10166	2	1.587	0.426	-0.132	0.045
10167	2	1.047	0.042	0.084	0.004
10170	5	1.392	0.301	-0.046	0.019
10171	7	2.772	0.65	0.005	-0.005
10174	3	2.755	0.625	0.042	0.007
10181	5	1.997	0.583	-0.148	-0.001
10186	5	1.672	0.374	0.094	-0.014
10200	5	1.26	0.222	-0.043	0.017
10202	7	1.768	0.448	-0.01	-0.011
10208	7	1.889	0.532	-0.109	0.005
10221	5	2.031	0.568	-0.098	0.006
10225	4	3.102	0.71	-0.023	0.01
10227	9	1.947	0.474	0.048	-0.003
10229	6	1.9	0.501	-0.035	-0.002
10232	3	1.006	0.006	0.009	-0.01
10246	4	1.865	0.478	-0.006	0.047
10247	4	1.512	0.337	0.024	-0.001
10248	6	1.461	0.297	0.085	0.02
10250	3	1.93	0.426	0.135	0.015
10251	3	1.247	0.209	-0.033	-0.001
10257	2	1.224	0.198	-0.052	-0.007
10262	2	1.869	0.538	-0.137	0.037
10264	8	2.667	0.677	-0.061	0
10265	2	1.033	0.033	-0.017	0.001
10269	2	1.053	0.054	-0.031	0.005
10273	3	1.514	0.369	-0.068	0.016
10282	9	2.408	0.586	0.024	0.016
10286	5	1.435	0.291	0.058	-0.013
10293	7	1.9	0.475	0.018	0
10296	4	1.452	0.348	-0.099	0.017
10300	6	3.209	0.715	-0.012	0.005
10302	2	1.218	0.188	-0.029	0.027
10309	1	1	0	---	---
10315	3	1.422	0.312	-0.031	0.026
10321	5	1.229	0.207	-0.085	0.004
10328	4	2.211	0.62	-0.111	-0.006
10336	2	1.017	0.017	-0.006	-0.001
10340	3	2.12	0.565	-0.049	0.019
10346	5	1.238	0.204	-0.042	0.013
10351	16	3.803	0.738	0.03	0.027
10353	2	1.18	0.171	-0.106	0.038
10356	2	1.009	0.009	0.007	-0.009
10358	3	1.177	0.157	-0.022	-0.007
10365	4	1.236	0.182	0.068	0.013
10375	3	1.937	0.517	-0.049	0.017
10381	3	1.205	0.184	-0.059	0.005
10390	5	3.026	0.651	0.055	0.001
10395	3	1.183	0.151	0.046	0.07
10414	2	1.013	0.013	0.004	-0.009
10418	4	1.179	0.157	-0.012	0.001
10432	8	2.988	0.715	-0.051	0.006
10437	5	1.502	0.355	-0.042	0.004
10451	3	1.137	0.122	0.007	0.004
10458	5	1.581	0.448	-0.199	-0.003
10461	3	1.891	0.555	-0.159	0.002
10462	6	1.402	0.304	-0.04	0.015
10463	2	1.268	0.234	-0.084	0.023
10465	3	1.554	0.406	-0.121	0.014
10467	7	2.228	0.559	0.012	0.003
10468	3	1.424	0.316	-0.043	0.023
10512	3	1.495	0.322	0.045	0.048
10516	1	1	0	---	---
10526	6	1.607	0.377	0.024	0.033
10531	3	1.39	0.309	-0.079	0.039
10545	9	4.082	0.757	0.026	-0.001
10554	4	1.042	0.042	-0.026	0.01
10556	5	1.986	0.466	0.082	0.019
10557	3	2.164	0.6	-0.095	0.012
10558	3	1.059	0.058	-0.021	0
10572	2	1.956	0.535	-0.075	0.006
10577	3	1.088	0.077	0.073	0.02
10580	6	1.067	0.066	-0.028	0.008
10588	2	1.571	0.398	-0.076	0.006
10592	2	1.301	0.251	-0.067	0.014
10593	12	3.614	0.669	0.107	0.021
10595	3	1.15	0.139	-0.042	0.012
10597	6	1.165	0.134	0.08	0.016
10619	5	1.421	0.327	-0.084	-0.008
10623	2	1.928	0.579	-0.182	0.004
10625	7	2.159	0.554	-0.004	0.016
10632	6	1.682	0.414	0.001	-0.002
10640	2	1.267	0.217	-0.011	-0.008
10646	2	1.012	0.012	-0.002	-0.002
10652	4	1.316	0.248	-0.013	0.021
10664	2	1.118	0.108	-0.009	0.014
10670	5	1.532	0.34	0.042	0.008
10672	7	1.787	0.497	-0.108	0.055
10674	6	2.002	0.539	-0.057	0.002
10675	3	1.32	0.244	0.014	0.002
10687	3	1.235	0.189	0.027	0
10688	2	1.354	0.294	-0.106	0.016
10689	4	1.376	0.275	0.015	-0.004
10691	7	2.446	0.501	0.177	-0.007
10692	3	2.087	0.566	-0.067	0
10701	3	1.907	0.577	-0.193	0.006
10708	3	1.008	0.008	-0.002	0
10711	7	1.825	0.471	-0.02	0.008
10713	4	1.924	0.535	-0.092	0.001
10715	3	1.119	0.114	-0.055	0
10720	3	1.964	0.58	-0.162	-0.001
10721	2	1.019	0.019	-0.008	0
10724	2	1.175	0.15	0.019	0.035
10727	2	1.052	0.051	-0.025	0.001
10728	2	1.146	0.13	-0.002	0
10734	3	1.14	0.129	-0.025	-0.004
10736	12	1.234	0.183	0.064	0.014
10741	8	1.419	0.313	-0.04	0.009
10742	2	1.39	0.304	-0.062	0.015
10744	5	1.552	0.366	-0.011	0.003
10752	3	1.364	0.271	0.004	-0.009
10754	5	1.097	0.089	0.015	0
10779	2	1.541	0.369	-0.033	0.006
10785	12	2.508	0.619	-0.006	0.002
10796	3	1.691	0.465	-0.117	-0.002
10797	2	1.389	0.302	-0.055	0.006
10815	4	1.633	0.372	0.063	0.015
10826	5	2.545	0.542	0.133	0.009
10827	3	1.109	0.074	0.268	0.021
10837	3	1.85	0.531	-0.137	0.001
10838	4	1.174	0.156	-0.034	0.004
10842	6	1.238	0.201	-0.026	-0.002
10843	4	1.867	0.538	-0.137	0.005
10847	2	1.925	0.564	-0.154	0.004
10848	2	1.528	0.395	-0.124	0.01
10860	4	1.25	0.205	-0.002	-0.006
10877	5	1.46	0.295	0.083	-0.003
10880	2	1.044	0.045	-0.044	0.022
10883	2	1.035	0.034	-0.008	-0.008
10884	4	1.067	0.061	0.047	0.001
10894	4	1.127	0.128	-0.113	0.062
10898	4	1.23	0.181	0.053	0.017
10900	2	1.312	0.236	0.031	0.02
10906	3	1.367	0.278	-0.016	-0.003
10907	4	1.455	0.306	0.041	-0.003
10915	2	1.277	0.226	-0.02	0.015
10917	10	2.197	0.604	-0.085	-0.006
10919	2	1.186	0.17	-0.064	0.005
10955	3	1.99	0.589	-0.164	-0.006
10962	3	1.729	0.435	-0.009	0.003
10964	3	1.919	0.541	-0.11	0.005
10965	3	1.6	0.447	-0.172	0.027
10969	2	1.001	0.001	0.014	-0.013
10973	2	1.394	0.314	-0.091	-0.003
10974	6	2.199	0.554	0.005	0.006
10975	3	1.113	0.097	0.063	-0.007
10979	3	2.044	0.514	0.018	-0.004
10983	2	1.46	0.321	0.001	0.021
10989	2	1.443	0.22	0.305	-0.002
10990	4	1.022	0.018	0.192	0.008
10992	3	1.013	0.013	0.004	-0.008
11008	3	1.364	0.261	0.043	0.012
11011	4	3.042	0.652	0.054	0.016
11012	2	1.003	0.003	0.01	-0.009
11014	3	1.226	0.177	0.059	0
11016	4	1.098	0.095	-0.047	0.011
11036	3	1.031	0.031	-0.008	-0.002
11037	4	1.101	0.09	0.036	0.005
11042	4	1.342	0.255	0.019	0.001
11043	5	1.303	0.225	0.052	0.006
11048	5	2.499	0.57	0.071	0.002
11051	4	1.715	0.467	-0.097	0.005
11059	7	1.243	0.21	-0.055	0.012
11062	4	1.192	0.174	-0.059	0.003
11068	5	2.451	0.588	0.028	0.013
11071	3	1.539	0.371	-0.041	0.003
11073	3	1.075	0.069	0.029	0.004
11074	4	1.331	0.258	-0.017	-0.006
11078	2	1.963	0.388	0.229	-0.005
11086	4	1.141	0.137	-0.092	0.027
11103	2	1.139	0.134	-0.074	0.004
11105	1	1	0	---	---
11107	3	1.55	0.399	-0.105	0.008
11109	10	3.009	0.746	-0.094	0.017
11116	3	1.01	0.011	-0.001	-0.001
11131	5	1.458	0.332	-0.038	0.019
11138	2	1.493	0.357	-0.063	0.006
11140	4	1.802	0.441	0.029	0.005
11143	6	2.413	0.553	0.083	0.007
11154	6	2.086	0.472	0.116	0.017
11155	5	1.951	0.515	-0.034	0.002
11161	1	1	0	---	---
11166	2	1.002	0.003	0.006	-0.005
11169	2	1.003	0.003	0.006	-0.006
11170	2	1.717	0.376	0.118	0.022
11178	11	3.456	0.727	0.004	0.01
11180	2	1.52	0.346	0.007	-0.004
11182	2	1.776	0.537	-0.21	-0.003
11185	2	1.006	0.006	0.006	-0.007
11186	2	1.945	0.529	-0.07	0.001
11187	4	1.474	0.341	-0.036	-0.006
11188	2	1.256	0.225	-0.083	-0.003
11217	3	1.071	0.072	-0.064	0.028
11218	3	1.052	0.052	-0.028	0.004
11223	4	2.216	0.601	-0.072	0.002
11226	6	2.13	0.56	-0.034	0.013
11228	9	1.338	0.282	-0.088	0
11242	2	1.178	0.163	-0.056	0.002
11250	3	1.007	0.007	0.007	-0.008
11252	2	1.005	0.005	0.002	-0.002
11254	3	1.795	0.501	-0.11	0.023
11274	6	1.215	0.184	-0.012	-0.002
11282	3	1.295	0.226	0.03	-0.002
11295	5	1.658	0.414	-0.024	-0.003
11303	3	1.481	0.332	0	0.032
11306	3	1.582	0.411	-0.096	0.025
11324	3	1.036	0.023	0.363	0
11325	3	1.759	0.485	-0.104	0.001
11332	3	1.319	0.252	-0.019	0.028
11336	3	1.744	0.435	0.001	0.02
11354	3	1.061	0.061	-0.038	0.012
11355	3	1.026	0.013	0.502	0.004
11360	3	1.642	0.401	-0.006	0
11374	3	1.036	0.034	0.04	0.019
11380	9	1.799	0.473	-0.043	0.006
11381	2	1.688	0.462	-0.112	0.017
11382	2	1.026	0.019	0.272	0.014
11383	13	2.089	0.491	0.087	0.004
11385	4	1.237	0.214	-0.095	0.002
11399	4	2.15	0.604	-0.11	-0.003
11409	8	2.404	0.571	0.058	0.014
11416	9	2.177	0.577	-0.041	0.004
11421	5	1.533	0.315	0.116	0.003
11440	2	1.089	0.087	-0.041	-0.002
11441	3	1.077	0.075	-0.034	-0.002
11455	3	1.938	0.496	-0.002	-0.002
11460	2	1.17	0.136	0.086	-0.011
11467	2	1.022	0.022	-0.026	0.016
11468	4	2.342	0.512	0.132	0.003
11470	10	3.453	0.731	0.001	0.004
11471	5	1.959	0.538	-0.077	0.017
[truncated: 6,484 more rows]
